# Supplementary material for: Dicyclo­hex­yl[4-(dimethyl­amino)­phen­yl]phosphine selenide
Source: Acta Crystallogr Sect E Struct Rep Online. 2011 Dec 23;68(Pt 1):o243. doi: 10.1107/S1600536811054006 (PMC3254574; doi:10.1107/S1600536811054006)
Supplement: Supplementary file 1 [file e-68-0o243-sup1.cif]

##############################################################################
#                                                                            #
# This CIF contains the data in a paper accepted for publication in          #
# Acta Crystallographica Section E. It conforms to the requirements of       #
# Notes for Authors for Acta Crystallographica Section E, and has been       #
# peer reviewed under the auspices of the IUCr Commission on Journals.       #
#                                                                            #
# Full details of the Crystallographic Information File format               #
# are given in the paper "The Crystallographic Information File (CIF):       #
# a New Standard Archive File for Crystallography" by S. R. Hall, F. H.      #
# Allen and I. D. Brown [Acta Cryst. (1991), A47, 655-685].                  #
#                                                                            #
# The current version of the core CIF dictionary is obtainable from          #
# ftp://ftp.iucr.org/pub/cif_core.dic.                                       #
#                                                                            #
# Software is freely available for graphical display of the structure(s)     #
# in this CIF. For information consult the CIF software page                 #
# http://www.iucr.org/resources/cif/software.                                #
#                                                                            #
# This file may be used for bona fide research purposes within the           #
# scientific community so long as proper attribution is given to the journal # 
# article from which it was obtained.                                        #
#                                                                            #
##############################################################################
data_global
_audit_creation_method     'WinGX routine CIF_UPDATE'
_audit_conform_dict_name     cif_core.dic
_audit_conform_dict_version     2.4
_journal_data_validation_number     ?
_journal_date_recd_electronic     2011-11-25
_journal_date_accepted     2011-12-15
_journal_name_full     'Acta Crystallographica, Section E'
_journal_year     2012
_journal_volume     68
_journal_issue      1
_journal_page_first     o243
_journal_page_last     o243
_journal_paper_category     QO
_journal_paper_doi     10.1107/S1600536811054006
_journal_coeditor_code     NC2259
loop_
    _publ_contact_author_name
    _publ_contact_author_address
    _publ_contact_author_email
    _publ_contact_author_fax
    _publ_contact_author_phone
    'Phasha, Zanele'
;
Research Center for Synthesis and Catalysis
Department of Chemistry
University of Johannesburg (APK Campus)
PO Box 524
Auckland Park
Johannesburg 2006
South Africa
;
;
zhphasha@uj.ac.za
;
;
'+27-11-559 2819'
;
;
'+27-11 559 4415'
;
    'Muller, Alfred'
;
Research Center for Synthesis and Catalysis
Department of Chemistry
University of Johannesburg (APK Campus)
PO Box 524
Auckland Park
Johannesburg 2006
South Africa
;
;
mullera@uj.ac.za
;
;
'+27-11-559 2819'
;
;
'+27-11 559 2359'
;
_publ_section_title
;
Dicyclohexyl[4-(dimethylamino)phenyl]phosphine selenide
;
loop_
    _publ_author_name
    _publ_author_footnote
    _publ_author_address
    'Phasha, Zanele H'
;
;
;
Research Center for Synthesis and Catalysis
Department of Chemistry
University of Johannesburg (APK Campus)
PO Box 524
Auckland Park
Johannesburg 2006
South Africa
;
    'Makhoba, Sizwe'
;
;
;
Research Center for Synthesis and Catalysis
Department of Chemistry
University of Johannesburg (APK Campus)
PO Box 524
Auckland Park
Johannesburg 2006
South Africa
;
    'Muller, Alfred'
;
;
;
Research Center for Synthesis and Catalysis
Department of Chemistry
University of Johannesburg (APK Campus)
PO Box 524
Auckland Park
Johannesburg 2006
South Africa
;
data_I
_audit_creation_method     'WinGX routine CIF_UPDATE'
_chemical_name_systematic
;
Dicyclohexyl[4-(dimethylamino)phenyl]phosphine selenide
;
_chemical_formula_moiety     'C20 H32 N P Se'
_chemical_formula_sum     'C20 H32 N P Se'
_chemical_formula_iupac     'C20 H32 N P Se'
_chemical_formula_weight     396.4
_symmetry_cell_setting     monoclinic
_symmetry_space_group_name_H-M     'P 21/c'
_symmetry_space_group_name_Hall     '-P 2ybc'
loop_
    _space_group_symop_operation_xyz
    'x, y, z'
    '-x, y+1/2, -z+1/2'
    '-x, -y, -z'
    'x, -y-1/2, z-1/2'
_cell_length_a     12.3860(16)
_cell_length_b     6.8331(8)
_cell_length_c     24.113(3)
_cell_angle_alpha     90
_cell_angle_beta     97.050(3)
_cell_angle_gamma     90
_cell_volume     2025.3(4)
_cell_formula_units_Z     4
_cell_measurement_reflns_used     9647
_cell_measurement_theta_min     2.22
_cell_measurement_theta_max     28.24
_cell_measurement_temperature     100(2)
_exptl_crystal_description     plate
_exptl_crystal_colour     colourless
_exptl_crystal_size_max     0.29
_exptl_crystal_size_mid     0.12
_exptl_crystal_size_min     0.05
_exptl_crystal_density_diffrn     1.3
_exptl_crystal_density_method     'not measured'
_exptl_crystal_F_000     832
_exptl_absorpt_coefficient_mu     1.933
_exptl_absorpt_correction_type     multi-scan
_exptl_absorpt_process_details
;
(SADABS; Bruker, 2008)
;
_exptl_absorpt_correction_T_min     0.604
_exptl_absorpt_correction_T_max     0.9095
_exptl_special_details
;
The intensity data was collected on a Bruker Apex DUO 4 K CCD diffractometer
using an exposure time of 30 s/frame. A total of 1671 frames were collected
with a frame width of 0.5\% covering up to \q = 28.29\% with 99.8%
completeness accomplished. Analytical data: ^1^H NMR (CDCl~3~, 400 MHz) \d
7.68, 6.69 (m, 4H), 2.99 (s, 6H), 2.19--1.13 (m, 22H); ^13^C {H} NMR (CDCl~3~,
100 MHz) \d 152.2, 134.2, 111.0 (Ar); 40.0 (Me); 36.72, 26.36 (Cy); ^31^P {H}
NMR (CDCl~3~, 160 MHz):\d = 52.9 (t, ^1^<i>J</i>~Se---P~ = 687 Hz, 1P).
;
_diffrn_ambient_temperature     100(2)
_diffrn_radiation_type     MoK\a
_diffrn_radiation_wavelength     0.71073
_diffrn_radiation_monochromator     graphite
_diffrn_measurement_device_type     'Bruker APEX DUO 4K CCD'
_diffrn_measurement_method     '\f and \w scans'
_diffrn_detector_area_resol_mean     8.4
_diffrn_reflns_number     31168
_diffrn_reflns_av_R_equivalents     0.0333
_diffrn_reflns_theta_min     1.66
_diffrn_reflns_theta_max     28.29
_diffrn_reflns_theta_full     28.29
_diffrn_measured_fraction_theta_max     0.998
_diffrn_measured_fraction_theta_full     0.998
_diffrn_reflns_limit_h_min     -16
_diffrn_reflns_limit_h_max     16
_diffrn_reflns_limit_k_min     -9
_diffrn_reflns_limit_k_max     7
_diffrn_reflns_limit_l_min     -32
_diffrn_reflns_limit_l_max     32
_diffrn_standards_number     0
_diffrn_standards_interval_count     0
_diffrn_standards_interval_time     0
_diffrn_standards_decay_%     0
_refine_special_details
;
Refinement of <i>F</i>^2^ against ALL reflections. The weighted <i>R</i>-factor
<i>wR</i> and goodness of fit <i>S</i> are based on <i>F</i>^2^, conventional
<i>R</i>-factors <i>R</i> are based on <i>F</i>, with <i>F</i> set to zero for
negative <i>F</i>^2^. The threshold expression of <i>F</i>^2^ >
2\s(<i>F</i>^2^) is used only for calculating <i>R</i>-factors(gt) <i>etc</i>.
and is not relevant to the choice of reflections for refinement.
<i>R</i>-factors based on <i>F</i>^2^ are statistically about twice as large
as those based on <i>F</i>, and <i>R</i>- factors based on ALL data will be
even larger.
;
_reflns_number_total     5008
_reflns_number_gt     4192
_reflns_threshold_expression     I>2\s(I)
_refine_ls_structure_factor_coef     Fsqd
_refine_ls_matrix_type     full
_refine_ls_R_factor_all     0.0338
_refine_ls_R_factor_gt     0.0244
_refine_ls_wR_factor_ref     0.0629
_refine_ls_goodness_of_fit_ref     1.017
_refine_ls_restrained_S_all     1.017
_refine_ls_number_reflns     5008
_refine_ls_number_parameters     210
_refine_ls_number_restraints     0
_refine_ls_hydrogen_treatment     constr
_refine_ls_weighting_scheme     calc
_refine_ls_weighting_details
         'calc w=1/[\s^2^(Fo^2^)+(0.0282P)^2^+1.2459P] where P=(Fo^2^+2Fc^2^)/3'
_atom_sites_solution_hydrogens     geom
_atom_sites_solution_primary     direct
_atom_sites_solution_secondary     difmap
_refine_ls_shift/su_max     0.001
_refine_ls_shift/su_mean     0
_refine_diff_density_max     0.529
_refine_diff_density_min     -0.237
_refine_ls_extinction_method     none
loop_
    _atom_type_symbol
    _atom_type_description
    _atom_type_scat_dispersion_real
    _atom_type_scat_dispersion_imag
    _atom_type_scat_source
    C C 0.0033 0.0016 'International Tables Vol C Tables 4.2.6.8 and 6.1.1.4'
    H H 0 0 'International Tables Vol C Tables 4.2.6.8 and 6.1.1.4'
    N N 0.0061 0.0033 'International Tables Vol C Tables 4.2.6.8 and 6.1.1.4'
    P P 0.1023 0.0942 'International Tables Vol C Tables 4.2.6.8 and 6.1.1.4'
    Se Se -0.0929 2.2259 'International Tables Vol C Tables 4.2.6.8 and 6.1.1.4'
_computing_data_collection     'APEX2 (Bruker, 2011)'
_computing_cell_refinement     'SAINT (Bruker, 2008)'
_computing_data_reduction     'SAINT and XPREP (Bruker, 2008)'
_computing_structure_solution     'SIR97 (Altomare <i>et al.</i>, 1999)'
_computing_structure_refinement     'SHELXL97 (Sheldrick, 2008)'
_computing_molecular_graphics     'DIAMOND (Brandenburg & Putz, 2005)'
_computing_publication_material     'WinGX (Farrugia, 1999)'
loop_
    _atom_site_type_symbol
    _atom_site_label
    _atom_site_fract_x
    _atom_site_fract_y
    _atom_site_fract_z
    _atom_site_U_iso_or_equiv
    _atom_site_adp_type
    _atom_site_calc_flag
    _atom_site_refinement_flags
    _atom_site_occupancy
    _atom_site_disorder_assembly
    _atom_site_disorder_group
    Se Se1 0.198411(13) 0.25268(2) 0.085698(7) 0.01880(5) Uani d . 1 . .
    P P1 0.17385(3) 0.54119(5) 0.114465(16) 0.01278(8) Uani d . 1 . .
    C C2 0.30292(12) 0.4535(2) 0.21383(6) 0.0180(3) Uani d . 1 . .
    H H2 0.2882 0.3209 0.2037 0.022 Uiso calc R 1 . .
    N N1 0.45558(12) 0.7312(2) 0.32915(6) 0.0252(3) Uani d . 1 . .
    C C1 0.26027(12) 0.6017(2) 0.17787(6) 0.0139(3) Uani d . 1 . .
    C C3 0.36616(13) 0.4943(2) 0.26382(7) 0.0198(3) Uani d . 1 . .
    H H3 0.3931 0.3898 0.2876 0.024 Uiso calc R 1 . .
    C C4 0.39116(12) 0.6884(2) 0.28002(6) 0.0179(3) Uani d . 1 . .
    C C5 0.34835(12) 0.8385(2) 0.24342(6) 0.0175(3) Uani d . 1 . .
    H H5 0.3638 0.9713 0.2531 0.021 Uiso calc R 1 . .
    C C6 0.28439(12) 0.7956(2) 0.19382(6) 0.0149(3) Uani d . 1 . .
    H H6 0.2563 0.8994 0.1701 0.018 Uiso calc R 1 . .
    C C7 0.46054(15) 0.9295(3) 0.35068(7) 0.0279(4) Uani d . 1 . .
    H H7A 0.4903 1.0163 0.324 0.042 Uiso calc R 1 . .
    H H7B 0.5074 0.9331 0.3865 0.042 Uiso calc R 1 . .
    H H7C 0.3872 0.9732 0.3561 0.042 Uiso calc R 1 . .
    C C8 0.49523(14) 0.5753(3) 0.36689(7) 0.0269(4) Uani d . 1 . .
    H H8A 0.4342 0.5178 0.3835 0.04 Uiso calc R 1 . .
    H H8B 0.5485 0.6281 0.3965 0.04 Uiso calc R 1 . .
    H H8C 0.5298 0.4744 0.3462 0.04 Uiso calc R 1 . .
    C C9 0.03310(12) 0.5742(2) 0.12921(6) 0.0144(3) Uani d . 1 . .
    H H9 -0.0153 0.5443 0.0939 0.017 Uiso calc R 1 . .
    C C10 0.00619(13) 0.7830(2) 0.14649(7) 0.0189(3) Uani d . 1 . .
    H H10A 0.0529 0.8187 0.1813 0.023 Uiso calc R 1 . .
    H H10B 0.0212 0.8761 0.1169 0.023 Uiso calc R 1 . .
    C C11 -0.11370(13) 0.7973(3) 0.15585(8) 0.0242(4) Uani d . 1 . .
    H H11A -0.1286 0.9305 0.1692 0.029 Uiso calc R 1 . .
    H H11B -0.16 0.7763 0.1199 0.029 Uiso calc R 1 . .
    C C12 -0.14340(14) 0.6474(3) 0.19833(7) 0.0234(3) Uani d . 1 . .
    H H12A -0.2224 0.6548 0.201 0.028 Uiso calc R 1 . .
    H H12B -0.1042 0.6788 0.2355 0.028 Uiso calc R 1 . .
    C C13 -0.11435(13) 0.4399(2) 0.18195(7) 0.0201(3) Uani d . 1 . .
    H H13A -0.1602 0.4021 0.147 0.024 Uiso calc R 1 . .
    H H13B -0.1295 0.3475 0.2117 0.024 Uiso calc R 1 . .
    C C14 0.00578(12) 0.4261(2) 0.17331(6) 0.0178(3) Uani d . 1 . .
    H H14A 0.022 0.2921 0.1611 0.021 Uiso calc R 1 . .
    H H14B 0.0517 0.4522 0.2091 0.021 Uiso calc R 1 . .
    C C15 0.19907(12) 0.7244(2) 0.06209(6) 0.0138(3) Uani d . 1 . .
    H H15 0.1885 0.8568 0.0783 0.017 Uiso calc R 1 . .
    C C16 0.11808(12) 0.7031(2) 0.00891(6) 0.0170(3) Uani d . 1 . .
    H H16A 0.1222 0.5685 -0.0059 0.02 Uiso calc R 1 . .
    H H16B 0.0433 0.7244 0.0182 0.02 Uiso calc R 1 . .
    C C17 0.14214(13) 0.8499(2) -0.03583(6) 0.0194(3) Uani d . 1 . .
    H H17A 0.0914 0.8273 -0.0703 0.023 Uiso calc R 1 . .
    H H17B 0.1301 0.9844 -0.0226 0.023 Uiso calc R 1 . .
    C C18 0.25890(13) 0.8306(3) -0.04903(7) 0.0236(3) Uani d . 1 . .
    H H18A 0.2694 0.6997 -0.0651 0.028 Uiso calc R 1 . .
    H H18B 0.2729 0.9302 -0.0771 0.028 Uiso calc R 1 . .
    C C19 0.33917(13) 0.8580(3) 0.00356(7) 0.0211(3) Uani d . 1 . .
    H H19A 0.3329 0.9928 0.0179 0.025 Uiso calc R 1 . .
    H H19B 0.4143 0.84 -0.0056 0.025 Uiso calc R 1 . .
    C C20 0.31696(12) 0.7111(2) 0.04871(6) 0.0172(3) Uani d . 1 . .
    H H20A 0.3673 0.7367 0.0831 0.021 Uiso calc R 1 . .
    H H20B 0.3312 0.577 0.0359 0.021 Uiso calc R 1 . .
loop_
    _atom_site_aniso_label
    _atom_site_aniso_U_11
    _atom_site_aniso_U_22
    _atom_site_aniso_U_33
    _atom_site_aniso_U_12
    _atom_site_aniso_U_13
    _atom_site_aniso_U_23
    Se1 0.02229(8) 0.00922(8) 0.02423(9) 0.00091(6) 0.00027(6) -0.00182(6)
    P1 0.01404(17) 0.00898(16) 0.01457(17) -0.00026(14) -0.00125(13) 0.00036(14)
    C2 0.0184(7) 0.0145(7) 0.0201(7) -0.0009(6) -0.0014(6) 0.0038(6)
    N1 0.0244(7) 0.0300(8) 0.0187(7) -0.0028(6) -0.0079(5) 0.0012(6)
    C1 0.0128(6) 0.0141(7) 0.0143(7) -0.0005(5) -0.0009(5) 0.0011(6)
    C3 0.0185(7) 0.0208(8) 0.0190(7) 0.0004(6) -0.0020(6) 0.0064(6)
    C4 0.0124(7) 0.0253(8) 0.0153(7) -0.0016(6) -0.0014(5) 0.0014(6)
    C5 0.0168(7) 0.0160(7) 0.0191(7) -0.0021(6) 0.0001(6) -0.0008(6)
    C6 0.0145(7) 0.0143(7) 0.0156(7) 0.0005(5) 0.0002(5) 0.0021(5)
    C7 0.0258(9) 0.0357(10) 0.0203(8) -0.0039(8) -0.0047(7) -0.0057(7)
    C8 0.0219(8) 0.0409(11) 0.0166(8) 0.0064(8) -0.0028(6) 0.0033(7)
    C9 0.0143(7) 0.0131(7) 0.0147(7) -0.0011(5) -0.0029(5) 0.0007(5)
    C10 0.0173(7) 0.0141(7) 0.0251(8) 0.0014(6) 0.0020(6) 0.0008(6)
    C11 0.0189(8) 0.0210(8) 0.0332(9) 0.0038(6) 0.0048(7) -0.0009(7)
    C12 0.0219(8) 0.0242(9) 0.0248(8) -0.0023(7) 0.0054(6) -0.0063(7)
    C13 0.0213(8) 0.0198(8) 0.0197(7) -0.0053(6) 0.0048(6) -0.0033(6)
    C14 0.0198(7) 0.0145(7) 0.0188(7) -0.0022(6) 0.0014(6) 0.0013(6)
    C15 0.0168(7) 0.0103(7) 0.0133(6) -0.0007(5) -0.0016(5) 0.0009(5)
    C16 0.0168(7) 0.0174(7) 0.0154(7) -0.0020(6) -0.0038(6) 0.0011(6)
    C17 0.0215(8) 0.0199(8) 0.0157(7) 0.0001(6) -0.0026(6) 0.0024(6)
    C18 0.0243(8) 0.0317(9) 0.0145(7) 0.0002(7) 0.0019(6) 0.0036(7)
    C19 0.0189(7) 0.0260(9) 0.0184(7) -0.0035(6) 0.0019(6) 0.0031(7)
    C20 0.0155(7) 0.0194(8) 0.0159(7) -0.0006(6) -0.0015(5) 0.0007(6)
_geom_special_details
;
All s.u.'s (except the s.u. in the dihedral angle between two l.s. planes) are
estimated using the full covariance matrix. The cell s.u.'s are taken into
account individually in the estimation of s.u.'s in distances, angles and
torsion angles; correlations between s.u.'s in cell parameters are only used
when they are defined by crystal symmetry. An approximate (isotropic)
treatment of cell s.u.'s is used for estimating s.u.'s involving l.s. planes.
;
loop_
    _geom_bond_atom_site_label_1
    _geom_bond_atom_site_label_2
    _geom_bond_site_symmetry_2
    _geom_bond_distance
    _geom_bond_publ_flag
    Se1 P1 . 2.1241(5) ?
    P1 C1 . 1.8034(15) ?
    P1 C15 . 1.8321(15) ?
    P1 C9 . 1.8354(15) ?
    C2 C3 . 1.383(2) ?
    C2 C1 . 1.394(2) ?
    C2 H2 . 0.95 ?
    N1 C4 . 1.376(2) ?
    N1 C8 . 1.447(2) ?
    N1 C7 . 1.450(2) ?
    C1 C6 . 1.401(2) ?
    C3 C4 . 1.406(2) ?
    C3 H3 . 0.95 ?
    C4 C5 . 1.413(2) ?
    C5 C6 . 1.383(2) ?
    C5 H5 . 0.95 ?
    C6 H6 . 0.95 ?
    C7 H7A . 0.98 ?
    C7 H7B . 0.98 ?
    C7 H7C . 0.98 ?
    C8 H8A . 0.98 ?
    C8 H8B . 0.98 ?
    C8 H8C . 0.98 ?
    C9 C10 . 1.534(2) ?
    C9 C14 . 1.536(2) ?
    C9 H9 . 1 ?
    C10 C11 . 1.532(2) ?
    C10 H10A . 0.99 ?
    C10 H10B . 0.99 ?
    C11 C12 . 1.525(2) ?
    C11 H11A . 0.99 ?
    C11 H11B . 0.99 ?
    C12 C13 . 1.527(2) ?
    C12 H12A . 0.99 ?
    C12 H12B . 0.99 ?
    C13 C14 . 1.531(2) ?
    C13 H13A . 0.99 ?
    C13 H13B . 0.99 ?
    C14 H14A . 0.99 ?
    C14 H14B . 0.99 ?
    C15 C16 . 1.535(2) ?
    C15 C20 . 1.536(2) ?
    C15 H15 . 1 ?
    C16 C17 . 1.529(2) ?
    C16 H16A . 0.99 ?
    C16 H16B . 0.99 ?
    C17 C18 . 1.524(2) ?
    C17 H17A . 0.99 ?
    C17 H17B . 0.99 ?
    C18 C19 . 1.524(2) ?
    C18 H18A . 0.99 ?
    C18 H18B . 0.99 ?
    C19 C20 . 1.531(2) ?
    C19 H19A . 0.99 ?
    C19 H19B . 0.99 ?
    C20 H20A . 0.99 ?
    C20 H20B . 0.99 ?
loop_
    _geom_angle_atom_site_label_1
    _geom_angle_atom_site_label_2
    _geom_angle_atom_site_label_3
    _geom_angle_site_symmetry_1
    _geom_angle_site_symmetry_3
    _geom_angle
    _geom_angle_publ_flag
    C1 P1 C15 . . 107.10(7) ?
    C1 P1 C9 . . 106.66(7) ?
    C15 P1 C9 . . 107.20(7) ?
    C1 P1 Se1 . . 113.31(5) ?
    C15 P1 Se1 . . 111.45(5) ?
    C9 P1 Se1 . . 110.79(5) ?
    C3 C2 C1 . . 121.75(15) ?
    C3 C2 H2 . . 119.1 ?
    C1 C2 H2 . . 119.1 ?
    C4 N1 C8 . . 120.06(15) ?
    C4 N1 C7 . . 120.11(14) ?
    C8 N1 C7 . . 117.82(14) ?
    C2 C1 C6 . . 117.66(13) ?
    C2 C1 P1 . . 120.06(12) ?
    C6 C1 P1 . . 122.26(11) ?
    C2 C3 C4 . . 120.95(14) ?
    C2 C3 H3 . . 119.5 ?
    C4 C3 H3 . . 119.5 ?
    N1 C4 C3 . . 121.62(15) ?
    N1 C4 C5 . . 121.10(15) ?
    C3 C4 C5 . . 117.27(14) ?
    C6 C5 C4 . . 121.14(15) ?
    C6 C5 H5 . . 119.4 ?
    C4 C5 H5 . . 119.4 ?
    C5 C6 C1 . . 121.22(14) ?
    C5 C6 H6 . . 119.4 ?
    C1 C6 H6 . . 119.4 ?
    N1 C7 H7A . . 109.5 ?
    N1 C7 H7B . . 109.5 ?
    H7A C7 H7B . . 109.5 ?
    N1 C7 H7C . . 109.5 ?
    H7A C7 H7C . . 109.5 ?
    H7B C7 H7C . . 109.5 ?
    N1 C8 H8A . . 109.5 ?
    N1 C8 H8B . . 109.5 ?
    H8A C8 H8B . . 109.5 ?
    N1 C8 H8C . . 109.5 ?
    H8A C8 H8C . . 109.5 ?
    H8B C8 H8C . . 109.5 ?
    C10 C9 C14 . . 110.55(12) ?
    C10 C9 P1 . . 114.22(10) ?
    C14 C9 P1 . . 110.38(10) ?
    C10 C9 H9 . . 107.1 ?
    C14 C9 H9 . . 107.1 ?
    P1 C9 H9 . . 107.1 ?
    C11 C10 C9 . . 110.26(13) ?
    C11 C10 H10A . . 109.6 ?
    C9 C10 H10A . . 109.6 ?
    C11 C10 H10B . . 109.6 ?
    C9 C10 H10B . . 109.6 ?
    H10A C10 H10B . . 108.1 ?
    C12 C11 C10 . . 111.95(14) ?
    C12 C11 H11A . . 109.2 ?
    C10 C11 H11A . . 109.2 ?
    C12 C11 H11B . . 109.2 ?
    C10 C11 H11B . . 109.2 ?
    H11A C11 H11B . . 107.9 ?
    C11 C12 C13 . . 111.49(13) ?
    C11 C12 H12A . . 109.3 ?
    C13 C12 H12A . . 109.3 ?
    C11 C12 H12B . . 109.3 ?
    C13 C12 H12B . . 109.3 ?
    H12A C12 H12B . . 108 ?
    C12 C13 C14 . . 110.87(13) ?
    C12 C13 H13A . . 109.5 ?
    C14 C13 H13A . . 109.5 ?
    C12 C13 H13B . . 109.5 ?
    C14 C13 H13B . . 109.5 ?
    H13A C13 H13B . . 108.1 ?
    C13 C14 C9 . . 110.75(13) ?
    C13 C14 H14A . . 109.5 ?
    C9 C14 H14A . . 109.5 ?
    C13 C14 H14B . . 109.5 ?
    C9 C14 H14B . . 109.5 ?
    H14A C14 H14B . . 108.1 ?
    C16 C15 C20 . . 111.07(12) ?
    C16 C15 P1 . . 111.22(10) ?
    C20 C15 P1 . . 110.56(10) ?
    C16 C15 H15 . . 107.9 ?
    C20 C15 H15 . . 107.9 ?
    P1 C15 H15 . . 107.9 ?
    C17 C16 C15 . . 111.31(12) ?
    C17 C16 H16A . . 109.4 ?
    C15 C16 H16A . . 109.4 ?
    C17 C16 H16B . . 109.4 ?
    C15 C16 H16B . . 109.4 ?
    H16A C16 H16B . . 108 ?
    C18 C17 C16 . . 111.28(13) ?
    C18 C17 H17A . . 109.4 ?
    C16 C17 H17A . . 109.4 ?
    C18 C17 H17B . . 109.4 ?
    C16 C17 H17B . . 109.4 ?
    H17A C17 H17B . . 108 ?
    C19 C18 C17 . . 110.77(13) ?
    C19 C18 H18A . . 109.5 ?
    C17 C18 H18A . . 109.5 ?
    C19 C18 H18B . . 109.5 ?
    C17 C18 H18B . . 109.5 ?
    H18A C18 H18B . . 108.1 ?
    C18 C19 C20 . . 110.82(13) ?
    C18 C19 H19A . . 109.5 ?
    C20 C19 H19A . . 109.5 ?
    C18 C19 H19B . . 109.5 ?
    C20 C19 H19B . . 109.5 ?
    H19A C19 H19B . . 108.1 ?
    C19 C20 C15 . . 111.66(12) ?
    C19 C20 H20A . . 109.3 ?
    C15 C20 H20A . . 109.3 ?
    C19 C20 H20B . . 109.3 ?
    C15 C20 H20B . . 109.3 ?
    H20A C20 H20B . . 108 ?
loop_
    _geom_torsion_atom_site_label_1
    _geom_torsion_atom_site_label_2
    _geom_torsion_atom_site_label_3
    _geom_torsion_atom_site_label_4
    _geom_torsion_site_symmetry_1
    _geom_torsion_site_symmetry_2
    _geom_torsion_site_symmetry_3
    _geom_torsion_site_symmetry_4
    _geom_torsion
    _geom_torsion_publ_flag
    C3 C2 C1 C6 . . . . 0.5(2) ?
    C3 C2 C1 P1 . . . . -177.56(12) ?
    C15 P1 C1 C2 . . . . -147.03(12) ?
    C9 P1 C1 C2 . . . . 98.45(13) ?
    Se1 P1 C1 C2 . . . . -23.72(14) ?
    C15 P1 C1 C6 . . . . 34.97(14) ?
    C9 P1 C1 C6 . . . . -79.55(14) ?
    Se1 P1 C1 C6 . . . . 158.28(11) ?
    C1 C2 C3 C4 . . . . -0.8(2) ?
    C8 N1 C4 C3 . . . . -2.9(2) ?
    C7 N1 C4 C3 . . . . -166.45(16) ?
    C8 N1 C4 C5 . . . . 177.77(15) ?
    C7 N1 C4 C5 . . . . 14.2(2) ?
    C2 C3 C4 N1 . . . . -178.82(15) ?
    C2 C3 C4 C5 . . . . 0.5(2) ?
    N1 C4 C5 C6 . . . . 179.44(15) ?
    C3 C4 C5 C6 . . . . 0.1(2) ?
    C4 C5 C6 C1 . . . . -0.4(2) ?
    C2 C1 C6 C5 . . . . 0.1(2) ?
    P1 C1 C6 C5 . . . . 178.14(11) ?
    C1 P1 C9 C10 . . . . 60.15(12) ?
    C15 P1 C9 C10 . . . . -54.31(12) ?
    Se1 P1 C9 C10 . . . . -176.11(9) ?
    C1 P1 C9 C14 . . . . -65.15(12) ?
    C15 P1 C9 C14 . . . . -179.60(10) ?
    Se1 P1 C9 C14 . . . . 58.59(11) ?
    C14 C9 C10 C11 . . . . -56.78(17) ?
    P1 C9 C10 C11 . . . . 178.02(11) ?
    C9 C10 C11 C12 . . . . 55.47(18) ?
    C10 C11 C12 C13 . . . . -54.77(19) ?
    C11 C12 C13 C14 . . . . 54.96(18) ?
    C12 C13 C14 C9 . . . . -56.65(17) ?
    C10 C9 C14 C13 . . . . 57.86(16) ?
    P1 C9 C14 C13 . . . . -174.79(10) ?
    C1 P1 C15 C16 . . . . -172.11(10) ?
    C9 P1 C15 C16 . . . . -57.95(12) ?
    Se1 P1 C15 C16 . . . . 63.44(11) ?
    C1 P1 C15 C20 . . . . 64.01(11) ?
    C9 P1 C15 C20 . . . . 178.16(10) ?
    Se1 P1 C15 C20 . . . . -60.45(11) ?
    C20 C15 C16 C17 . . . . -53.87(17) ?
    P1 C15 C16 C17 . . . . -177.46(11) ?
    C15 C16 C17 C18 . . . . 55.73(18) ?
    C16 C17 C18 C19 . . . . -57.24(18) ?
    C17 C18 C19 C20 . . . . 57.01(19) ?
    C18 C19 C20 C15 . . . . -55.75(18) ?
    C16 C15 C20 C19 . . . . 54.09(16) ?
    P1 C15 C20 C19 . . . . 178.06(11) ?
loop_
    _geom_hbond_atom_site_label_D
    _geom_hbond_atom_site_label_H
    _geom_hbond_atom_site_label_A
    _geom_hbond_site_symmetry_A
    _geom_hbond_distance_DH
    _geom_hbond_distance_HA
    _geom_hbond_distance_DA
    _geom_hbond_angle_DHA
    C15 H15 Se1 1_565 1 2.71 3.6546(15) 157.1
    C19 H19A Se1 1_565 0.99 3.04 3.8836(18) 143.3
_iucr_refine_instructions_details
;
TITL mo_11fm_hp2_0m in P2(1)/c
CELL  0.71073  12.3860   6.8331  24.1126   90.000   97.050   90.000
ZERR     4.00   0.0016   0.0008   0.0032    0.000    0.003    0.000
LATT   1
SYMM  - X, 1/2 + Y, 1/2 - Z
SFAC  C    H    N    P    SE
UNIT  80   128  4    4    4
MERG   2
OMIT    -4.00 180.00
FMAP   2
EQIV $1 x,1+y,z
HTAB c15 Se1_$1
HTAB c19 Se1_$1
PLAN   20
SIZE     0.05   0.12   0.29
ACTA
BOND   $H
CONF
L.S.   4
TEMP  -173.14
WGHT    0.028200    1.245900
FVAR       0.10772
SE1   5    0.198411    0.252682    0.085698    11.00000    0.02229    0.00922 =
         0.02423   -0.00182    0.00027    0.00091
P1    4    0.173853    0.541188    0.114465    11.00000    0.01404    0.00898 =
         0.01457    0.00036   -0.00125   -0.00026
C2    1    0.302924    0.453478    0.213833    11.00000    0.01836    0.01455 =
         0.02015    0.00382   -0.00138   -0.00093
AFIX  43
H2    2    0.288154    0.320908    0.203726    11.00000   -1.20000
AFIX   0
N1    3    0.455584    0.731219    0.329146    11.00000    0.02437    0.02999 =
         0.01872    0.00120   -0.00793   -0.00277
C1    1    0.260266    0.601691    0.177870    11.00000    0.01277    0.01408 =
         0.01434    0.00108   -0.00088   -0.00052
C3    1    0.366162    0.494331    0.263821    11.00000    0.01851    0.02080 =
         0.01896    0.00644   -0.00203    0.00038
AFIX  43
H3    2    0.393098    0.389775    0.287560    11.00000   -1.20000
AFIX   0
C4    1    0.391165    0.688394    0.280017    11.00000    0.01235    0.02526 =
         0.01535    0.00140   -0.00140   -0.00160
C5    1    0.348353    0.838545    0.243423    11.00000    0.01675    0.01604 =
         0.01908   -0.00076    0.00015   -0.00208
AFIX  43
H5    2    0.363790    0.971288    0.253073    11.00000   -1.20000
AFIX   0
C6    1    0.284385    0.795560    0.193818    11.00000    0.01447    0.01427 =
         0.01562    0.00212    0.00015    0.00052
AFIX  43
H6    2    0.256266    0.899380    0.170110    11.00000   -1.20000
AFIX   0
C7    1    0.460539    0.929523    0.350676    11.00000    0.02576    0.03570 =
         0.02026   -0.00572   -0.00466   -0.00387
AFIX 137
H7A   2    0.490320    1.016325    0.323984    11.00000   -1.50000
H7B   2    0.507436    0.933107    0.386484    11.00000   -1.50000
H7C   2    0.387210    0.973192    0.356115    11.00000   -1.50000
AFIX   0
C8    1    0.495228    0.575286    0.366893    11.00000    0.02195    0.04094 =
         0.01664    0.00325   -0.00280    0.00640
AFIX 137
H8A   2    0.434230    0.517818    0.383533    11.00000   -1.50000
H8B   2    0.548520    0.628108    0.396514    11.00000   -1.50000
H8C   2    0.529773    0.474356    0.346188    11.00000   -1.50000
AFIX   0
C9    1    0.033100    0.574245    0.129206    11.00000    0.01428    0.01306 =
         0.01472    0.00066   -0.00289   -0.00110
AFIX  13
H9    2   -0.015280    0.544254    0.093916    11.00000   -1.20000
AFIX   0
C10   1    0.006189    0.782975    0.146490    11.00000    0.01726    0.01412 =
         0.02511    0.00083    0.00197    0.00145
AFIX  23
H10A  2    0.052911    0.818654    0.181313    11.00000   -1.20000
H10B  2    0.021152    0.876060    0.116910    11.00000   -1.20000
AFIX   0
C11   1   -0.113700    0.797325    0.155849    11.00000    0.01893    0.02097 =
         0.03315   -0.00095    0.00480    0.00379
AFIX  23
H11A  2   -0.128589    0.930489    0.169195    11.00000   -1.20000
H11B  2   -0.160000    0.776252    0.119870    11.00000   -1.20000
AFIX   0
C12   1   -0.143398    0.647368    0.198329    11.00000    0.02188    0.02417 =
         0.02478   -0.00632    0.00539   -0.00234
AFIX  23
H12A  2   -0.222413    0.654835    0.201008    11.00000   -1.20000
H12B  2   -0.104192    0.678802    0.235541    11.00000   -1.20000
AFIX   0
C13   1   -0.114354    0.439880    0.181955    11.00000    0.02129    0.01979 =
         0.01969   -0.00334    0.00476   -0.00530
AFIX  23
H13A  2   -0.160151    0.402149    0.147031    11.00000   -1.20000
H13B  2   -0.129511    0.347513    0.211672    11.00000   -1.20000
AFIX   0
C14   1    0.005783    0.426102    0.173310    11.00000    0.01985    0.01447 =
         0.01879    0.00135    0.00142   -0.00224
AFIX  23
H14A  2    0.022015    0.292095    0.161101    11.00000   -1.20000
H14B  2    0.051666    0.452189    0.209126    11.00000   -1.20000
AFIX   0
C15   1    0.199073    0.724391    0.062089    11.00000    0.01681    0.01030 =
         0.01333    0.00090   -0.00158   -0.00072
AFIX  13
H15   2    0.188543    0.856804    0.078251    11.00000   -1.20000
AFIX   0
C16   1    0.118084    0.703109    0.008907    11.00000    0.01678    0.01738 =
         0.01545    0.00111   -0.00377   -0.00196
AFIX  23
H16A  2    0.122236    0.568536   -0.005894    11.00000   -1.20000
H16B  2    0.043276    0.724359    0.018158    11.00000   -1.20000
AFIX   0
C17   1    0.142137    0.849861   -0.035831    11.00000    0.02150    0.01993 =
         0.01565    0.00241   -0.00262    0.00009
AFIX  23
H17A  2    0.091439    0.827346   -0.070285    11.00000   -1.20000
H17B  2    0.130074    0.984361   -0.022623    11.00000   -1.20000
AFIX   0
C18   1    0.258900    0.830627   -0.049030    11.00000    0.02434    0.03171 =
         0.01452    0.00363    0.00192    0.00015
AFIX  23
H18A  2    0.269413    0.699734   -0.065134    11.00000   -1.20000
H18B  2    0.272880    0.930190   -0.077112    11.00000   -1.20000
AFIX   0
C19   1    0.339171    0.858040    0.003556    11.00000    0.01891    0.02600 =
         0.01838    0.00309    0.00194   -0.00348
AFIX  23
H19A  2    0.332889    0.992819    0.017880    11.00000   -1.20000
H19B  2    0.414270    0.840023   -0.005634    11.00000   -1.20000
AFIX   0
C20   1    0.316962    0.711092    0.048707    11.00000    0.01551    0.01943 =
         0.01592    0.00073   -0.00147   -0.00061
AFIX  23
H20A  2    0.367276    0.736709    0.083106    11.00000   -1.20000
H20B  2    0.331155    0.576977    0.035857    11.00000   -1.20000
HKLF    4  1.0  1.00  0.00  0.00  0.00  1.00  0.00  0.00  0.00  1.00
REM  mo_11fm_hp2_0m in P2(1)/c
REM R1 =  0.0244 for   4192 Fo > 4sig(Fo)  and  0.0338 for all   5008 data
REM    210 parameters refined using      0 restraints
END
WGHT      0.0280      1.2459
REM Highest difference peak  0.529,  deepest hole -0.237,  1-sigma level  0.056
Q1    1  -0.2859  0.6625  0.0446  11.00000  0.05    0.53
Q2    1   0.2450  0.2504  0.0578  11.00000  0.05    0.48
Q3    1   0.2178  0.5782  0.1518  11.00000  0.05    0.42
Q4    1   0.1519  0.2616  0.1134  11.00000  0.05    0.39
Q5    1   0.1528  0.7128  0.0372  11.00000  0.05    0.38
Q6    1   0.1078  0.5667  0.1320  11.00000  0.05    0.38
Q7    1   0.4013  0.3361 -0.0305  11.00000  0.05    0.37
Q8    1   0.3405  0.4825  0.2384  11.00000  0.05    0.36
Q9    1   0.1840  0.6291  0.0832  11.00000  0.05    0.34
Q10   1  -0.0596  0.4348  0.1728  11.00000  0.05    0.34
Q11   1   0.2915  0.8352 -0.0196  11.00000  0.05    0.33
Q12   1   0.2586  0.2527  0.1067  11.00000  0.05    0.33
Q13   1   0.0153  0.5022  0.1525  11.00000  0.05    0.33
Q14   1  -0.0517  0.7773  0.1521  11.00000  0.05    0.33
Q15   1   0.2749  0.6935  0.1836  11.00000  0.05    0.32
Q16   1   0.2542  0.7246  0.0533  11.00000  0.05    0.32
Q17   1   0.2841  0.5425  0.2020  11.00000  0.05    0.31
Q18   1   0.1332  0.7688 -0.0152  11.00000  0.05    0.31
Q19   1   0.4152  0.7036  0.3097  11.00000  0.05    0.31
Q20   1   0.4413  0.7197  0.3036  11.00000  0.05    0.30
;
