# Supplementary material for: Dicyclo­hex­yl[4-(dimethyl­amino)­phen­yl]phosphine selenide
Source: Acta Crystallogr Sect E Struct Rep Online. 2011 Dec 23;68(Pt 1):o243. doi: 10.1107/S1600536811054006 (PMC3254574; doi:10.1107/S1600536811054006)
Supplement: Supplementary file 2 [file e-68-0o243-Isup2.hkl]

#
# h,k,l, Fc-squared, Fo-squared, sigma(Fo-squared) and status flag
#
data_I
_shelx_title ' mo_11fm_hp2_0m in P2(1)/c'
_shelx_refln_list_code          4
_shelx_F_calc_maximum      288.59
_exptl_crystal_F_000       832.00
_reflns_d_resolution_high  0.7499
 
loop_
 _symmetry_equiv_pos_as_xyz
 'x, y, z'
 '-x, y+1/2, -z+1/2'
 '-x, -y, -z'
 'x, -y-1/2, z-1/2'
 
_cell_length_a    12.3860
_cell_length_b     6.8331
_cell_length_c    24.1126
_cell_angle_alpha  90.000
_cell_angle_beta   97.050
_cell_angle_gamma  90.000
 
_shelx_F_squared_multiplier     1.000
 
loop_
 _refln_index_h
 _refln_index_k
 _refln_index_l
 _refln_F_squared_calc
 _refln_F_squared_meas
 _refln_F_squared_sigma
 _refln_observed_status
   1   0   0     6087.30     5897.57     56.93 o
   2   0   0    15082.61    16031.88    168.47 o
   3   0   0    12114.41    11829.67    125.70 o
   4   0   0       46.62       36.91      5.33 o
   5   0   0     6218.58     6085.61     67.57 o
   6   0   0    14006.43    14106.80    151.67 o
   7   0   0      254.54      159.56      8.61 o
   8   0   0     1176.02     1111.76     24.49 o
   9   0   0      172.57      140.75     17.12 o
  10   0   0     3596.33     3649.59     54.79 o
  11   0   0     2641.85     2657.98     45.53 o
  12   0   0     1044.71     1107.78     31.22 o
  13   0   0     2230.27     2361.86     46.25 o
  14   0   0      186.64      231.42     27.24 o
  15   0   0     1135.12     1266.74     46.47 o
  16   0   0      544.35      558.46     34.60 o
   1   1   0     1971.13     1779.81     13.58 o
   2   1   0    15522.28    15962.97    104.25 o
   3   1   0     4643.35     4674.36     36.57 o
   4   1   0    10959.42    11177.48     85.04 o
   5   1   0      263.05      256.83      6.21 o
   6   1   0     7829.79     7757.92     64.20 o
   7   1   0      845.95      739.46     13.61 o
   8   1   0     1373.19     1356.85     17.75 o
   9   1   0     6007.14     6108.02     53.82 o
  10   1   0       15.09        8.20      8.29 o
  11   1   0     2139.93     2150.09     28.40 o
  12   1   0      336.32      312.08     13.89 o
  13   1   0      803.04      841.89     22.49 o
  14   1   0      638.87      653.83     19.60 o
  15   1   0        8.85      -10.76     15.91 o
  16   1   0      161.28      165.73     19.68 o
   0   2   0    16016.52    18066.58    241.30 o
   1   2   0     1716.53     1714.93     19.59 o
   2   2   0    10582.27    11421.87     86.02 o
   3   2   0     3844.76     4028.48     32.14 o
   4   2   0      540.48      522.35      7.97 o
   5   2   0     5403.13     5362.13     45.52 o
   6   2   0       27.35       28.71      4.98 o
   7   2   0     2283.53     2151.54     22.74 o
   8   2   0     2295.35     2297.71     23.59 o
   9   2   0     2346.57     2271.27     24.35 o
  10   2   0     4145.58     4067.05     44.13 o
  11   2   0       75.63       59.80      9.94 o
  12   2   0     2642.04     2663.63     37.10 o
  13   2   0     1211.80     1257.81     30.63 o
  14   2   0      259.66      245.97     18.95 o
  15   2   0     3262.02     3342.89     55.89 o
   1   3   0    12074.58    12490.85    114.48 o
   2   3   0    10866.21    11872.18    101.67 o
   3   3   0     2043.29     2116.69     19.94 o
   4   3   0    10703.83    10686.37     86.57 o
   5   3   0      285.76      214.64      6.81 o
   6   3   0     5792.47     5852.02     53.67 o
   7   3   0     2615.58     2560.47     26.10 o
   8   3   0      744.13      738.33     14.35 o
   9   3   0     1715.76     1655.91     25.55 o
  10   3   0      383.31      377.33     14.35 o
  11   3   0      615.48      599.17     17.77 o
  12   3   0     1889.51     1868.84     37.22 o
  13   3   0       25.92        6.89     14.05 o
  14   3   0     1556.50     1594.00     34.92 o
  15   3   0      151.89      135.93     19.96 o
   0   4   0    11927.45    12700.05    179.79 o
   1   4   0      669.88      649.24     12.44 o
   2   4   0     4363.31     4299.50     39.88 o
   3   4   0     6204.88     6106.43     56.36 o
   4   4   0      306.89      294.77      7.25 o
   5   4   0     8270.72     8343.82     89.16 o
   6   4   0     1504.67     1479.99     23.74 o
   7   4   0     2535.71     2473.33     30.61 o
   8   4   0     5474.99     5505.39     57.41 o
   9   4   0       96.58      104.56     10.99 o
  10   4   0     4972.13     4846.04     53.79 o
  11   4   0     1454.43     1445.48     33.05 o
  12   4   0     1586.84     1581.15     36.45 o
  13   4   0      578.06      593.30     22.53 o
  14   4   0       12.41        4.16     22.74 o
   1   5   0     3017.45     2969.01     32.84 o
   2   5   0       38.64       34.48      6.20 o
   3   5   0     2645.07     2735.93     37.24 o
   4   5   0      560.43      598.15     12.48 o
   5   5   0        9.68        2.88      7.42 o
   6   5   0     3587.91     3549.20     47.69 o
   7   5   0       80.02       80.69     10.84 o
   8   5   0     1388.25     1451.94     27.16 o
   9   5   0     1681.07     1593.57     29.44 o
  10   5   0      165.74      174.73     15.23 o
  11   5   0      954.17      889.42     32.87 o
  12   5   0      208.48      214.65     18.09 o
  13   5   0      757.10      723.14     25.26 o
   0   6   0     4916.91     4876.56     78.78 o
   1   6   0      907.92      892.80     24.21 o
   2   6   0      803.21      805.33     23.65 o
   3   6   0     3332.78     3399.41     41.08 o
   4   6   0     2888.48     2776.05     32.53 o
   5   6   0     3668.59     3654.61     42.17 o
   6   6   0      486.71      444.65     16.70 o
   7   6   0     1047.03     1057.73     24.17 o
   8   6   0     2222.48     2201.64     34.96 o
   9   6   0      269.44      261.05     15.91 o
  10   6   0     2829.19     2785.40     42.46 o
  11   6   0      360.49      369.75     19.99 o
  12   6   0      600.00      605.37     23.67 o
   1   7   0     5308.59     5247.53     77.95 o
   2   7   0     2399.31     2472.28     41.26 o
   3   7   0      654.64      666.82     21.04 o
   4   7   0     4752.83     4831.86     55.81 o
   5   7   0      639.46      639.20     23.42 o
   6   7   0     2700.51     2661.69     41.87 o
   7   7   0     1473.52     1502.45     32.49 o
   8   7   0       99.54       65.31     14.12 o
   9   7   0     1499.27     1519.32     32.30 o
  10   7   0      282.03      271.53     18.64 o
   0   8   0      368.64      394.94     32.89 o
   1   8   0        9.05       -1.62     17.52 o
   2   8   0     1636.70     1626.65     65.48 o
   3   8   0     1279.54     1267.93     33.09 o
   4   8   0      109.96      113.21     22.67 o
   5   8   0     2133.76     2145.29     37.44 o
   6   8   0       68.68       60.88     14.15 o
   7   8   0     1668.09     1620.04     53.08 o
   1   9   0     1323.68     1384.17     53.98 o
   2   9   0      163.38      196.09     46.02 o
 -16   1   1       38.10       38.14     17.62 o
 -15   1   1      376.51      368.37     19.60 o
 -14   1   1       80.77       83.06     15.88 o
 -13   1   1      292.00      300.44     14.16 o
 -12   1   1       87.48       78.47     11.78 o
 -11   1   1      275.70      298.59     12.70 o
 -10   1   1      265.54      252.46     11.30 o
  -9   1   1      339.19      314.07     10.03 o
  -8   1   1       56.00       49.99      6.98 o
  -7   1   1     1009.99     1047.83     17.60 o
  -6   1   1     2532.42     2617.97     24.88 o
  -5   1   1      596.83      708.69     10.53 o
  -4   1   1       20.81       17.69      4.08 o
  -3   1   1     1984.77     1919.85     16.67 o
  -2   1   1      174.34      196.48      3.57 o
  -1   1   1    12183.81    12548.00     89.26 o
   0   1   1     2169.70     2375.61     29.92 o
   1   1   1        2.58        1.62      1.69 o
   2   1   1       25.81       26.82      2.23 o
   3   1   1        3.91       -6.33      3.17 o
   4   1   1        0.38       -4.86      3.86 o
   5   1   1      994.63      990.84     12.51 o
   6   1   1       20.99       13.18      6.65 o
   7   1   1       29.70       28.05      5.96 o
   8   1   1     2612.38     2633.45     26.90 o
   9   1   1       12.54       -3.44      7.28 o
  10   1   1      578.22      592.54     13.54 o
  11   1   1      290.82      266.80     11.27 o
  12   1   1       21.81       22.53     11.14 o
  13   1   1      204.44      200.46     19.94 o
  14   1   1      896.58      898.87     22.07 o
  15   1   1        0.00        5.28     15.84 o
  16   1   1      136.76      132.15     21.43 o
 -16   2   1      198.59      223.64     26.37 o
 -15   2   1      199.49      240.66     20.54 o
 -14   2   1      244.88      242.24     18.87 o
 -13   2   1       82.31       73.20     18.05 o
 -12   2   1        4.66       -2.14     11.17 o
 -11   2   1      356.71      319.69     14.18 o
 -10   2   1       64.77       29.58      8.28 o
  -9   2   1      512.92      514.55     11.75 o
  -8   2   1        1.51      -11.89      6.29 o
  -7   2   1      101.11      105.31      6.34 o
  -6   2   1       16.93       20.92      4.97 o
  -5   2   1      223.40      219.34      6.44 o
  -4   2   1      222.76      240.43      5.16 o
  -3   2   1     3712.25     3930.16     33.34 o
  -2   2   1     1902.27     2194.66     19.48 o
  -1   2   1        4.80        3.81      3.55 o
   0   2   1       22.18        9.52      3.22 o
   1   2   1      143.92      199.90      6.75 o
   2   2   1      110.10      131.79      3.60 o
   3   2   1     1175.49     1206.07     12.81 o
   4   2   1       60.77       57.37      3.74 o
   5   2   1      229.63      255.85      6.25 o
   6   2   1       34.91       27.64      5.04 o
   7   2   1       52.08       37.30      5.93 o
   8   2   1        0.35       -9.54      6.37 o
   9   2   1     1790.41     1757.51     21.04 o
  10   2   1      309.36      280.89     10.32 o
  11   2   1        3.47       -9.48      9.38 o
  12   2   1      371.09      381.88     15.65 o
  13   2   1       59.04       46.45     12.65 o
  14   2   1       61.46       38.69     16.74 o
  15   2   1      311.03      320.76     21.39 o
 -15   3   1       90.59       84.74     19.23 o
 -14   3   1        7.08        0.57     16.81 o
 -13   3   1        8.64       -7.39     13.96 o
 -12   3   1      594.00      585.39     18.62 o
 -11   3   1        3.66      -11.99     11.43 o
 -10   3   1      662.53      624.40     18.23 o
  -9   3   1      105.44       92.23      9.25 o
  -8   3   1      174.13      171.08      8.48 o
  -7   3   1     1864.80     1903.23     22.98 o
  -6   3   1      501.90      485.73     10.39 o
  -5   3   1      359.41      409.54      9.11 o
  -4   3   1       24.29       42.62      4.51 o
  -3   3   1      276.48      283.73      6.03 o
  -2   3   1        1.15       -7.02      3.51 o
  -1   3   1     1490.03     1630.50     18.85 o
   0   3   1     2162.30     2228.46     28.27 o
   1   3   1      390.36      408.87      9.11 o
   2   3   1       29.21       11.05      4.06 o
   3   3   1       20.65       28.81      3.96 o
   4   3   1      142.58      184.21      6.00 o
   5   3   1     1438.87     1450.80     19.27 o
   6   3   1       46.77       45.86      6.47 o
   7   3   1      218.77      238.19      9.10 o
   8   3   1      116.69      101.02      7.52 o
   9   3   1      303.74      266.88     12.37 o
  10   3   1        0.62      -13.02     10.28 o
  11   3   1      776.95      739.76     19.79 o
  12   3   1       57.86       50.04     13.36 o
  13   3   1       17.28        2.00     14.08 o
  14   3   1      220.89      230.18     17.62 o
  15   3   1      247.16      233.56     20.86 o
 -14   4   1        8.58      -28.56     19.05 o
 -13   4   1     1019.00      945.93     27.41 o
 -12   4   1       19.57       13.14     13.28 o
 -11   4   1      656.96      602.12     25.17 o
 -10   4   1      217.18      219.66     13.39 o
  -9   4   1      738.69      688.23     17.45 o
  -8   4   1      676.06      617.94     16.38 o
  -7   4   1      641.66      650.94     17.56 o
  -6   4   1       58.27       71.90      6.85 o
  -5   4   1       61.63       31.78      6.44 o
  -4   4   1     1434.59     1435.73     22.11 o
  -3   4   1       21.01       19.32      6.52 o
  -2   4   1      922.20      924.15     13.18 o
  -1   4   1      114.36      186.39      8.09 o
   0   4   1       43.11       38.06      7.60 o
   1   4   1     2341.53     2620.48     28.57 o
   2   4   1        4.12       12.28      4.69 o
   3   4   1       96.34       95.95      4.89 o
   4   4   1      153.29      157.50      6.22 o
   5   4   1       48.56       46.79      5.60 o
   6   4   1      797.88      772.97     16.13 o
   7   4   1      123.36      103.44      9.12 o
   8   4   1      114.18      124.27     10.37 o
   9   4   1       82.45       86.55     10.90 o
  10   4   1      643.30      626.24     24.34 o
  11   4   1        3.95        8.54     12.21 o
  12   4   1      611.05      598.70     21.38 o
  13   4   1      171.86      159.01     18.12 o
  14   4   1       22.11        2.65     17.38 o
 -13   5   1       40.70       43.92     17.79 o
 -12   5   1       36.42       54.70     16.38 o
 -11   5   1        1.06      -12.89     14.23 o
 -10   5   1       43.86       21.82     13.58 o
  -9   5   1       33.91       25.91     12.51 o
  -8   5   1     1001.45      937.11     23.26 o
  -7   5   1      214.50      201.21     16.31 o
  -6   5   1      276.23      289.84     10.84 o
  -5   5   1      233.46      203.30      9.41 o
  -4   5   1     1087.10     1002.05     15.70 o
  -3   5   1        2.29        7.56      4.76 o
  -2   5   1      233.96      238.69      8.38 o
  -1   5   1      132.00      139.26      7.15 o
   0   5   1       23.39       25.78      7.85 o
   1   5   1      202.44      225.82      8.85 o
   2   5   1      455.24      459.85     10.24 o
   3   5   1     1367.37     1402.15     16.57 o
   4   5   1       94.79       97.98      8.91 o
   5   5   1      370.02      338.60     10.65 o
   6   5   1      119.01      109.77      9.10 o
   7   5   1      190.82      181.72     15.98 o
   8   5   1        9.25       29.52     11.27 o
   9   5   1       56.58       43.10     12.76 o
  10   5   1      208.32      192.75     15.47 o
  11   5   1      252.29      270.13     17.55 o
  12   5   1       17.54       13.18     15.93 o
  13   5   1       13.20       11.54     17.26 o
 -12   6   1       60.65       88.62     17.78 o
 -11   6   1       78.85       79.15     17.58 o
 -10   6   1       81.22      113.04     15.60 o
  -9   6   1      176.47      207.46     15.53 o
  -8   6   1      498.38      495.72     17.56 o
  -7   6   1      911.45      832.02     27.68 o
  -6   6   1      285.91      261.63     12.80 o
  -5   6   1     2676.53     2593.77     40.00 o
  -4   6   1        0.40        8.09      7.64 o
  -3   6   1      847.13      888.00     19.13 o
  -2   6   1      610.83      657.44     19.06 o
  -1   6   1     1354.83     1371.29     28.20 o
   0   6   1       65.49       65.57      9.54 o
   1   6   1      433.77      465.69     17.53 o
   2   6   1      622.57      612.81     14.03 o
   3   6   1       96.72      115.84      9.03 o
   4   6   1      379.90      362.87     11.56 o
   5   6   1       65.06       47.33      8.97 o
   6   6   1       54.42       45.08     10.62 o
   7   6   1        0.20        4.69     11.11 o
   8   6   1      232.30      204.77     14.98 o
   9   6   1      367.25      370.06     17.50 o
  10   6   1       58.56       40.39     15.37 o
  11   6   1        5.30      -22.51     15.34 o
  12   6   1      290.62      309.61     20.39 o
 -10   7   1       53.73       48.83     16.02 o
  -9   7   1       46.85       36.37     14.73 o
  -8   7   1       73.74       49.77     13.76 o
  -7   7   1       71.17       43.77     13.94 o
  -6   7   1      310.17      319.38     16.13 o
  -5   7   1        6.53       -2.70     12.01 o
  -4   7   1      137.48      158.68     11.21 o
  -3   7   1       11.70       23.49     11.13 o
  -2   7   1       35.87       47.87     13.56 o
  -1   7   1      489.00      522.68     22.57 o
   0   7   1     1094.73     1017.09     32.13 o
   1   7   1        6.11        8.02     15.17 o
   2   7   1      531.97      574.01     28.96 o
   3   7   1       34.75       37.83     11.66 o
   4   7   1        0.47      -10.16      9.40 o
   5   7   1      104.42      102.70     12.50 o
   6   7   1       28.17       31.13     12.68 o
   7   7   1      260.21      243.03     14.91 o
   8   7   1      114.96      117.95     14.70 o
   9   7   1       75.64       71.47     18.03 o
  10   7   1       36.43       61.89     19.50 o
  -7   8   1        0.88        8.70     16.90 o
  -6   8   1        0.41      -10.33     13.57 o
  -5   8   1      202.01      220.92     18.73 o
  -4   8   1      263.07      268.56     21.56 o
  -3   8   1      153.19      171.36     15.77 o
  -2   8   1       75.73       50.46     20.74 o
  -1   8   1      448.58      467.58     30.50 o
   0   8   1       99.69      101.45     18.91 o
   1   8   1      273.75      304.85     22.11 o
   2   8   1       24.37       50.42     18.32 o
   3   8   1      450.02      477.26     20.11 o
   4   8   1      386.00      394.82     22.77 o
   5   8   1      131.65      124.26     13.80 o
   6   8   1      466.28      500.62     19.45 o
   7   8   1      532.11      577.94     21.58 o
  -2   9   1      245.25      231.71     39.79 o
  -1   9   1        1.11      -14.75     22.92 o
   0   9   1        1.30      -22.42     20.03 o
   1   9   1       67.82       37.06     21.21 o
   2   9   1       54.95       58.18     24.07 o
 -16   0   2      398.19      436.25     33.18 o
 -15   0   2      243.46      257.09     23.93 o
 -14   0   2      796.45      702.54     31.59 o
 -13   0   2      517.70      422.32     22.59 o
 -12   0   2     2357.54     2642.78     47.23 o
 -11   0   2      760.09      804.31     32.71 o
 -10   0   2        5.25      -10.70     12.46 o
  -9   0   2     4758.17     4736.64     65.37 o
  -8   0   2     2097.11     2134.39     35.21 o
  -7   0   2     5010.97     5401.82     70.22 o
  -6   0   2    27226.05    28241.79    333.89 o
  -5   0   2     1045.63     1100.70     19.93 o
  -4   0   2     2763.95     2502.53     42.66 o
  -3   0   2    58696.30    58701.63    684.81 o
  -2   0   2      363.99      292.15     14.02 o
  -1   0   2    47760.00    47108.25    636.26 o
   0   0   2      263.58      180.06      3.35 o
   1   0   2     7716.86     8112.61     95.76 o
   2   0   2    29193.36    30859.75    360.30 o
   3   0   2     2873.90     2912.23     37.47 o
   4   0   2     5323.58     5226.26     58.25 o
   5   0   2     2634.44     2479.22     33.87 o
   6   0   2    12353.31    12999.78    140.34 o
   7   0   2    20976.99    20987.98    224.12 o
   8   0   2     4303.85     4528.99     54.64 o
   9   0   2    10589.80    10659.13    118.73 o
  10   0   2     2099.04     2086.38     32.41 o
  11   0   2     1728.90     1728.53     37.31 o
  12   0   2     2582.78     2715.93     48.01 o
  13   0   2     1374.08     1454.44     36.80 o
  14   0   2      250.76      260.86     22.13 o
  15   0   2      658.69      622.13     33.56 o
  16   0   2        4.85      -30.07     26.16 o
 -16   1   2        0.54      -37.65     18.83 o
 -15   1   2      687.46      678.63     22.63 o
 -14   1   2      286.31      282.85     18.44 o
 -13   1   2      134.34      129.93     12.67 o
 -12   1   2     2836.15     2836.99     33.05 o
 -11   1   2       62.40       53.04     10.39 o
 -10   1   2     4360.27     4490.03     46.74 o
  -9   1   2     1795.45     1790.33     23.50 o
  -8   1   2     1210.92     1235.21     17.03 o
  -7   1   2     6941.83     6826.13     57.79 o
  -6   1   2     2331.36     2433.00     22.52 o
  -5   1   2     1398.35     1221.89     13.51 o
  -4   1   2     9249.26     9171.39     70.36 o
  -3   1   2     6733.70     6868.08     52.84 o
  -2   1   2       73.16       75.90      3.17 o
  -1   1   2     1644.81     1799.86     13.30 o
   0   1   2     4032.86     4153.69     31.69 o
   1   1   2     3114.79     2853.52     22.29 o
   2   1   2     4885.77     5202.86     44.61 o
   3   1   2    16682.74    17335.13    154.28 o
   4   1   2      530.53      521.81     11.63 o
   5   1   2     9587.55     9863.40     79.87 o
   6   1   2     3857.40     3959.34     35.22 o
   7   1   2     1702.08     1804.60     19.92 o
   8   1   2     4376.05     4370.86     39.84 o
   9   1   2      189.58      180.67      8.93 o
  10   1   2      224.40      190.57      9.85 o
  11   1   2     1573.39     1599.99     22.41 o
  12   1   2      201.91      178.91     11.43 o
  13   1   2     1018.11     1022.77     24.94 o
  14   1   2       14.31      -23.72     13.30 o
  15   1   2      990.89     1048.31     27.83 o
  16   1   2      328.25      317.14     22.61 o
 -16   2   2     2413.98     2568.98     55.08 o
 -15   2   2      465.11      427.73     22.81 o
 -14   2   2     1385.84     1429.93     33.85 o
 -13   2   2     3122.51     3074.56     49.60 o
 -12   2   2        5.62       -4.24     12.17 o
 -11   2   2     3795.96     3680.72     44.05 o
 -10   2   2     2049.08     2020.05     25.30 o
  -9   2   2     1520.45     1453.34     20.46 o
  -8   2   2     5950.67     5899.15     52.18 o
  -7   2   2      150.15      129.82      7.15 o
  -6   2   2     8054.00     8064.31     67.11 o
  -5   2   2     1466.59     1353.15     13.44 o
  -4   2   2     2008.06     2041.29     17.44 o
  -3   2   2     7603.63     7887.92     57.74 o
  -2   2   2     1927.96     2099.67     16.93 o
  -1   2   2     8534.78     8992.21     82.63 o
   0   2   2     9616.96    10399.97     94.87 o
   1   2   2     1604.83     1656.09     17.71 o
   2   2   2     6588.67     7214.66     55.32 o
   3   2   2      818.13      910.58     11.43 o
   4   2   2     3339.15     3400.60     29.83 o
   5   2   2      571.12      602.53      9.77 o
   6   2   2     2204.47     2141.84     20.67 o
   7   2   2     3483.29     3482.05     31.10 o
   8   2   2      891.75      918.24     14.75 o
   9   2   2     5279.73     5265.56     45.56 o
  10   2   2      360.26      362.80     13.67 o
  11   2   2     2693.51     2657.08     31.40 o
  12   2   2     1578.49     1579.52     29.88 o
  13   2   2      188.38      147.09     13.49 o
  14   2   2     1672.06     1742.14     42.14 o
  15   2   2       14.12        7.32     18.02 o
 -15   3   2       59.48       64.85     19.13 o
 -14   3   2      130.68      143.45     18.43 o
 -13   3   2      462.74      471.73     20.55 o
 -12   3   2      659.20      625.90     19.08 o
 -11   3   2       86.16       56.00     14.67 o
 -10   3   2      701.07      696.49     18.69 o
  -9   3   2      124.31      127.20      9.70 o
  -8   3   2     4940.96     4855.08     44.49 o
  -7   3   2     7011.75     6936.75     59.61 o
  -6   3   2      181.95      190.11      6.13 o
  -5   3   2    11751.60    12042.47    104.03 o
  -4   3   2     2812.70     2891.86     26.52 o
  -3   3   2     3550.49     3834.11     31.34 o
  -2   3   2     9963.89    10105.51     76.69 o
  -1   3   2       87.64      106.40      5.23 o
   0   3   2     5040.78     5301.69     59.99 o
   1   3   2     6236.00     6243.96     70.87 o
   2   3   2     7819.03     8450.11     72.98 o
   3   3   2    10630.92    10795.60     82.93 o
   4   3   2      842.95      869.25     11.76 o
   5   3   2     8958.31     9036.22     84.96 o
   6   3   2     2903.23     2693.90     30.70 o
   7   3   2      152.84      156.68      7.18 o
   8   3   2     5571.93     5516.31     52.92 o
   9   3   2     1960.64     1931.75     27.89 o
  10   3   2       61.93       37.57      9.67 o
  11   3   2     1873.62     1885.74     30.19 o
  12   3   2      145.15      122.07     14.14 o
  13   3   2     2022.30     1983.20     50.52 o
  14   3   2      398.09      370.91     21.13 o
  15   3   2      425.70      396.53     22.84 o
 -14   4   2      666.33      589.21     26.54 o
 -13   4   2      828.03      766.91     24.54 o
 -12   4   2      155.57      173.69     15.10 o
 -11   4   2     1464.67     1408.14     26.90 o
 -10   4   2      236.26      210.80     17.78 o
  -9   4   2     2881.74     2778.43     35.45 o
  -8   4   2     1900.64     1883.71     26.99 o
  -7   4   2      875.40      883.01     16.12 o
  -6   4   2     5470.73     5460.05     51.12 o
  -5   4   2      129.49      143.05      6.97 o
  -4   4   2     4445.67     4443.59     39.11 o
  -3   4   2     9203.36    10006.78     81.39 o
  -2   4   2      768.68      727.49     11.86 o
  -1   4   2    15219.81    15776.05    144.89 o
   0   4   2     1397.86     1272.56     19.54 o
   1   4   2     3983.77     3890.72     43.47 o
   2   4   2    11532.34    11631.80    100.58 o
   3   4   2       46.45       38.45      4.48 o
   4   4   2     8659.66     8752.31     98.97 o
   5   4   2     4479.42     4487.40     53.51 o
   6   4   2     2555.16     2506.75     29.75 o
   7   4   2     5854.33     5802.94     58.96 o
   8   4   2      141.30      118.98     10.31 o
   9   4   2     4264.67     4226.83     47.37 o
  10   4   2     1718.98     1722.43     33.23 o
  11   4   2      823.22      762.50     23.36 o
  12   4   2      901.48      879.53     30.64 o
  13   4   2       98.03       88.96     17.20 o
  14   4   2      455.70      459.41     22.56 o
 -13   5   2       83.48       41.01     17.94 o
 -12   5   2     2166.41     2145.08     38.78 o
 -11   5   2       52.02       39.38     15.06 o
 -10   5   2     1440.63     1412.18     29.60 o
  -9   5   2     1646.39     1607.52     32.06 o
  -8   5   2      110.16      108.21     12.20 o
  -7   5   2     2585.03     2556.11     35.36 o
  -6   5   2      144.14      175.73     11.25 o
  -5   5   2      760.28      777.26     16.93 o
  -4   5   2     4098.89     4170.15     43.47 o
  -3   5   2      762.84      741.69     13.63 o
  -2   5   2     3573.81     3612.69     38.66 o
  -1   5   2     1563.41     1584.09     21.28 o
   0   5   2     2372.83     2313.67     27.20 o
   1   5   2      808.75      791.56     17.34 o
   2   5   2       83.85      101.48      6.25 o
   3   5   2     2491.53     2504.10     23.50 o
   4   5   2      221.54      228.27      8.98 o
   5   5   2      895.26      954.88     19.01 o
   6   5   2      146.56      148.74     10.68 o
   7   5   2     1015.36      980.41     22.17 o
   8   5   2     1224.70     1186.44     27.94 o
   9   5   2      750.11      764.80     21.76 o
  10   5   2     1835.31     1791.59     33.15 o
  11   5   2      184.92      189.69     16.62 o
  12   5   2      791.99      802.67     32.81 o
  13   5   2      744.90      729.28     25.32 o
 -12   6   2       31.33       31.64     17.50 o
 -11   6   2     1316.11     1287.49     32.07 o
 -10   6   2      491.27      466.65     23.38 o
  -9   6   2     1051.64     1081.70     38.35 o
  -8   6   2      896.34      886.44     23.25 o
  -7   6   2       72.13       60.58     11.70 o
  -6   6   2     4996.36     4887.48     56.71 o
  -5   6   2     1193.50     1215.40     21.32 o
  -4   6   2     2666.93     2725.30     32.39 o
  -3   6   2     3102.28     3230.22     35.70 o
  -2   6   2      166.09      167.33     12.99 o
  -1   6   2     4489.73     4618.47     53.42 o
   0   6   2      780.32      741.72     21.61 o
   1   6   2     4226.72     4221.86     55.75 o
   2   6   2     4731.52     4763.11     50.01 o
   3   6   2      356.08      360.31     11.97 o
   4   6   2     1264.72     1308.75     20.88 o
   5   6   2     1427.03     1391.20     22.52 o
   6   6   2     1803.57     1729.65     28.47 o
   7   6   2     3440.87     3388.94     59.11 o
   8   6   2      229.04      229.02     14.76 o
   9   6   2      883.63      920.13     24.90 o
  10   6   2      357.62      360.41     18.51 o
  11   6   2      472.14      441.41     20.59 o
  12   6   2     1521.36     1467.24     54.10 o
 -10   7   2     1051.58     1094.84     40.02 o
  -9   7   2      151.08      105.33     15.37 o
  -8   7   2     1731.53     1686.73     32.29 o
  -7   7   2     1808.29     1768.27     34.45 o
  -6   7   2      802.64      772.08     23.53 o
  -5   7   2     2676.39     2759.46     57.04 o
  -4   7   2      639.91      667.57     17.60 o
  -3   7   2     1816.67     1828.02     32.42 o
  -2   7   2     4300.67     4363.08     66.41 o
  -1   7   2       98.07       99.76     26.49 o
   0   7   2     4154.94     4222.11     74.63 o
   1   7   2     3262.03     3248.66     71.64 o
   2   7   2      365.74      428.46     15.69 o
   3   7   2     7044.29     6917.64     83.64 o
   4   7   2      430.83      456.67     21.13 o
   5   7   2     3270.45     3235.25     46.17 o
   6   7   2     2105.47     2161.78     36.97 o
   7   7   2      191.89      186.44     14.32 o
   8   7   2     2828.87     2808.84     56.59 o
   9   7   2      345.25      336.25     18.14 o
  10   7   2      712.71      705.70     39.82 o
  -7   8   2       48.34       36.22     16.20 o
  -6   8   2     1332.27     1283.80     38.50 o
  -5   8   2      477.59      473.79     21.01 o
  -4   8   2      854.31      853.12     27.27 o
  -3   8   2     1025.40     1067.02     29.88 o
  -2   8   2       24.73       14.58     20.24 o
  -1   8   2     1701.91     1653.70     85.95 o
   0   8   2      852.09      926.77     37.19 o
   1   8   2      666.58      677.94     27.86 o
   2   8   2     1414.68     1405.41     40.09 o
   3   8   2       67.71       57.59     14.73 o
   4   8   2     1794.44     1843.48     63.93 o
   5   8   2      274.74      275.66     15.69 o
   6   8   2      303.70      319.44     23.84 o
   7   8   2      238.20      235.18     17.77 o
  -2   9   2     1547.01     1510.69     50.43 o
  -1   9   2        2.44      -25.05     32.89 o
   0   9   2      857.19      955.22     43.78 o
   1   9   2      376.65      376.94     26.32 o
   2   9   2      120.49      104.54     25.20 o
 -16   1   3       51.50       27.70     19.32 o
 -15   1   3       20.91       15.00     17.44 o
 -14   1   3       80.85       82.88     14.28 o
 -13   1   3      263.72      262.36     13.78 o
 -12   1   3        5.67       -5.43     10.34 o
 -11   1   3      745.17      715.46     16.63 o
 -10   1   3       39.10       15.79      8.81 o
  -9   1   3        1.75      -10.58      7.84 o
  -8   1   3      458.03      388.65     14.59 o
  -7   1   3        7.76      -11.57      5.79 o
  -6   1   3      742.82      721.43     11.42 o
  -5   1   3     1297.80     1209.79     14.26 o
  -4   1   3     1155.72     1202.72     13.62 o
  -3   1   3        0.12       -3.01      3.43 o
  -2   1   3    10463.91    10596.39     76.31 o
  -1   1   3       20.70       25.89      2.33 o
   0   1   3    13032.69    13137.51     93.82 o
   1   1   3    10216.75    10481.63     78.69 o
   2   1   3     3186.00     3403.38     30.18 o
   3   1   3      139.50      121.47      4.88 o
   4   1   3      736.65      723.36     11.47 o
   5   1   3      126.29      110.29      5.67 o
   6   1   3      608.47      627.27     11.44 o
   7   1   3     2930.55     3041.76     29.14 o
   8   1   3       56.04       33.92      6.97 o
   9   1   3       16.04        7.38      7.48 o
  10   1   3      530.52      475.67     12.31 o
  11   1   3        1.36      -17.07      8.86 o
  12   1   3      441.80      454.20     15.33 o
  13   1   3      384.25      409.18     21.07 o
  14   1   3      347.81      357.46     18.06 o
  15   1   3        3.91       10.15     15.91 o
  16   1   3       94.86       88.57     28.10 o
 -16   2   3        2.13       12.56     19.49 o
 -15   2   3      386.23      394.17     22.35 o
 -14   2   3      124.12      109.90     17.61 o
 -13   2   3        3.94       -9.72     14.65 o
 -12   2   3      519.04      495.40     19.06 o
 -11   2   3      112.08       86.06     12.11 o
 -10   2   3      108.36       85.08     10.23 o
  -9   2   3       18.50       -3.36      7.95 o
  -8   2   3      165.42      142.18      8.36 o
  -7   2   3        0.71      -12.09      6.05 o
  -6   2   3      470.67      475.63      8.55 o
  -5   2   3      288.36      283.56      6.89 o
  -4   2   3       87.13       69.47      4.05 o
  -3   2   3      245.72      270.76      5.22 o
  -2   2   3       32.33       50.04      3.15 o
  -1   2   3     1162.80     1334.37     12.13 o
   0   2   3     4700.25     5098.04     44.45 o
   1   2   3      582.22      740.25      8.91 o
   2   2   3     1561.63     1694.20     17.27 o
   3   2   3       22.30       45.05      3.79 o
   4   2   3      149.12      158.97      5.16 o
   5   2   3      102.55      156.20      5.46 o
   6   2   3      736.46      761.48     11.82 o
   7   2   3        9.31       11.14      6.00 o
   8   2   3       18.14       19.89      6.73 o
   9   2   3      457.44      436.68     10.85 o
  10   2   3        0.26       -5.86      8.05 o
  11   2   3      411.64      397.58     14.37 o
  12   2   3       24.62       29.90     11.35 o
  13   2   3      494.97      477.98     16.54 o
  14   2   3       31.88       33.68     16.87 o
  15   2   3        4.44       -7.20     17.84 o
 -15   3   3        6.21      -14.92     18.39 o
 -14   3   3      432.68      432.97     21.76 o
 -13   3   3      459.07      461.27     20.38 o
 -12   3   3       71.83       37.04     14.72 o
 -11   3   3      245.45      220.46     14.06 o
 -10   3   3     1731.14     1747.35     30.40 o
  -9   3   3      210.61      201.36     11.09 o
  -8   3   3      844.66      840.48     17.52 o
  -7   3   3        0.89       -1.29      7.00 o
  -6   3   3       12.30        5.70      5.49 o
  -5   3   3       46.27       59.05      6.43 o
  -4   3   3     1082.41     1126.02     13.79 o
  -3   3   3       68.18       60.76      3.85 o
  -2   3   3        0.10       -3.90      3.97 o
  -1   3   3     2615.66     2913.21     30.02 o
   0   3   3     1675.60     1943.20     25.18 o
   1   3   3      346.40      469.94     10.00 o
   2   3   3      842.38      955.27     12.81 o
   3   3   3       19.52       48.46      3.84 o
   4   3   3     1098.15     1176.21     15.16 o
   5   3   3       49.79       63.58      5.85 o
   6   3   3      285.69      252.69      9.99 o
   7   3   3      393.23      361.90     13.84 o
   8   3   3       58.22       79.15      8.27 o
   9   3   3      104.69      121.01      9.89 o
  10   3   3      116.41      119.61     11.92 o
  11   3   3       90.81       63.46     12.46 o
  12   3   3       71.58       65.54     13.54 o
  13   3   3      490.85      472.71     18.95 o
  14   3   3       59.24       75.59     17.76 o
  15   3   3      307.03      282.06     21.71 o
 -14   4   3      107.53      112.67     20.87 o
 -13   4   3       76.14       61.58     16.75 o
 -12   4   3      197.04      176.58     15.31 o
 -11   4   3      145.17      142.29     19.14 o
 -10   4   3       15.76       -5.82     11.21 o
  -9   4   3      282.68      235.01     12.56 o
  -8   4   3       13.25        9.96      9.33 o
  -7   4   3      353.34      348.24     19.39 o
  -6   4   3      287.32      273.82      8.91 o
  -5   4   3      802.97      821.14     13.46 o
  -4   4   3      465.08      473.44      9.49 o
  -3   4   3       96.51       90.57      4.72 o
  -2   4   3      504.34      633.95     16.12 o
  -1   4   3     2888.49     3057.35     32.50 o
   0   4   3     1046.34      935.88     26.14 o
   1   4   3      192.85      203.55      7.93 o
   2   4   3       59.47       49.87      6.36 o
   3   4   3     1104.12     1233.00     15.85 o
   4   4   3       80.63       95.89      7.04 o
   5   4   3      599.41      561.94     12.97 o
   6   4   3      626.31      616.66     14.66 o
   7   4   3      106.19      126.91      9.44 o
   8   4   3      406.79      390.70     13.01 o
   9   4   3      533.90      462.67     14.76 o
  10   4   3      546.36      512.56     16.30 o
  11   4   3        4.60       12.85     12.33 o
  12   4   3       10.28       10.38     14.78 o
  13   4   3        3.15        5.93     16.05 o
  14   4   3      188.37      199.91     19.63 o
 -13   5   3        0.46        0.06     18.77 o
 -12   5   3       18.86       55.70     16.42 o
 -11   5   3       46.54       48.13     21.76 o
 -10   5   3       40.43       24.05     13.76 o
  -9   5   3       10.18       10.80     12.41 o
  -8   5   3       78.29       65.51     13.68 o
  -7   5   3      943.76      901.09     22.16 o
  -6   5   3       71.33       92.51      9.04 o
  -5   5   3       55.58       62.30      8.11 o
  -4   5   3       40.46       37.33      7.22 o
  -3   5   3       13.04       17.98      5.20 o
  -2   5   3      540.48      565.49     11.27 o
  -1   5   3     1345.56     1316.46     19.18 o
   0   5   3     2479.17     2481.83     31.42 o
   1   5   3      104.56      105.41      8.43 o
   2   5   3       79.96       82.04      6.45 o
   3   5   3     1137.27     1131.09     15.39 o
   4   5   3      186.12      177.88      8.66 o
   5   5   3       28.96       22.84      8.68 o
   6   5   3       10.74       -3.39      9.26 o
   7   5   3       17.90       10.12     10.28 o
   8   5   3      390.10      384.92     15.55 o
   9   5   3      928.17      886.16     23.49 o
  10   5   3       55.18       37.10     13.79 o
  11   5   3      113.99      102.33     15.75 o
  12   5   3      287.76      267.29     18.58 o
  13   5   3       13.71        8.10     17.11 o
 -12   6   3      170.63      177.19     18.99 o
 -11   6   3        1.20      -10.35     15.46 o
 -10   6   3       40.05       36.44     14.82 o
  -9   6   3      299.40      275.37     16.18 o
  -8   6   3      275.13      247.59     18.41 o
  -7   6   3      142.33      134.71     12.68 o
  -6   6   3      882.98      893.57     23.51 o
  -5   6   3      218.10      201.25     10.51 o
  -4   6   3      593.06      574.97     14.50 o
  -3   6   3        7.95       -9.45      6.83 o
  -2   6   3       39.04       46.01      9.07 o
  -1   6   3        7.22        3.48      8.93 o
   0   6   3      931.33      986.53     24.37 o
   1   6   3      242.34      236.59     10.41 o
   2   6   3     2263.01     2259.78     28.84 o
   3   6   3      344.27      343.13     10.49 o
   4   6   3      313.18      304.62     10.78 o
   5   6   3      122.67      123.03     10.67 o
   6   6   3      165.63      157.79     11.88 o
   7   6   3       40.62       47.81     11.80 o
   8   6   3      456.01      430.70     16.97 o
   9   6   3      215.46      205.70     15.60 o
  10   6   3       56.64       41.09     20.04 o
  11   6   3      228.19      239.28     18.38 o
  12   6   3        6.73       -1.98     20.04 o
 -10   7   3        0.02       -4.06     15.61 o
  -9   7   3       43.98       22.14     14.68 o
  -8   7   3        2.67        0.28     14.53 o
  -7   7   3      217.57      216.50     16.08 o
  -6   7   3      305.74      328.83     16.36 o
  -5   7   3      164.58      162.44     12.17 o
  -4   7   3      241.51      238.76     12.21 o
  -3   7   3      162.06      165.08     16.25 o
  -2   7   3        2.98      -11.17     14.19 o
  -1   7   3      147.79      135.81     17.36 o
   0   7   3      291.92      281.62     19.48 o
   1   7   3      325.76      357.29     20.33 o
   2   7   3      232.70      220.63     12.53 o
   3   7   3        0.37      -13.50     10.73 o
   4   7   3       14.83       12.96      9.97 o
   5   7   3      172.74      164.37     13.55 o
   6   7   3       91.61       81.96     17.24 o
   7   7   3       30.22       34.87     12.80 o
   8   7   3       90.71       94.00     14.50 o
   9   7   3      244.07      232.57     24.92 o
  10   7   3       18.62        7.58     17.06 o
  -7   8   3      140.46      136.40     16.54 o
  -6   8   3      165.46      161.19     15.58 o
  -5   8   3        7.73       -7.32     12.55 o
  -4   8   3      190.52      195.14     13.77 o
  -3   8   3      122.52      104.93     14.88 o
  -2   8   3       56.22       69.75     30.05 o
  -1   8   3      326.92      323.65     30.96 o
   0   8   3      482.66      555.32     34.08 o
   1   8   3       57.99       99.37     21.27 o
   2   8   3      304.30      315.07     16.55 o
   3   8   3      151.92      153.25     16.35 o
   4   8   3        5.19       -2.63     15.30 o
   5   8   3      450.30      521.75     18.73 o
   6   8   3      143.22      149.09     16.94 o
   7   8   3      149.49      141.66     18.15 o
  -2   9   3        1.76      -12.67     23.42 o
  -1   9   3       82.30       78.00     25.25 o
   0   9   3      812.96      847.84     38.27 o
   1   9   3      172.02      192.51     23.46 o
 -16   0   4       34.04       23.89     27.30 o
 -15   0   4      613.66      601.20     28.56 o
 -14   0   4      177.19      226.75     23.29 o
 -13   0   4       15.82       -8.59     16.97 o
 -12   0   4      351.39      314.91     21.63 o
 -11   0   4      267.07      211.55     16.78 o
 -10   0   4     1678.54     1703.06     33.97 o
  -9   0   4     2393.89     2334.84     39.06 o
  -8   0   4      318.46      354.01     14.42 o
  -7   0   4     5845.91     5713.77     73.99 o
  -6   0   4      341.87      344.93     12.05 o
  -5   0   4    26131.34    27444.05    323.77 o
  -4   0   4    83286.48    83816.73    977.56 o
  -3   0   4    42931.48    43874.45    592.81 o
  -2   0   4     1684.41     1711.23     33.50 o
  -1   0   4     2086.08     1821.35     30.15 o
   0   0   4     9777.25     9479.67    101.25 o
   1   0   4    41639.48    41639.45    489.46 o
   2   0   4    17188.79    18031.29    212.41 o
   3   0   4    11305.80    11388.64    135.62 o
   4   0   4     1571.98     1470.94     22.69 o
   5   0   4     1208.93     1047.33     19.16 o
   6   0   4    14498.04    14870.87    160.07 o
   7   0   4     2632.59     2731.60     35.89 o
   8   0   4    15642.74    16197.10    175.63 o
   9   0   4     6154.32     5921.41     70.21 o
  10   0   4     1903.63     1906.31     34.66 o
  11   0   4     8526.46     8247.55    108.78 o
  12   0   4      506.40      467.05     21.85 o
  13   0   4     1094.36     1022.03     33.10 o
  14   0   4     2084.94     2233.07     47.03 o
  15   0   4      511.46      511.19     32.33 o
 -16   1   4      360.15      345.41     24.00 o
 -15   1   4      497.69      487.78     23.00 o
 -14   1   4      205.18      189.31     16.59 o
 -13   1   4     2945.60     3166.40     39.34 o
 -12   1   4       16.05       15.73     10.59 o
 -11   1   4     2080.01     1987.89     26.18 o
 -10   1   4     2011.85     1997.55     25.05 o
  -9   1   4     1206.89     1119.56     18.89 o
  -8   1   4     2657.24     2526.98     26.62 o
  -7   1   4      684.19      623.02     13.39 o
  -6   1   4     1435.97     1277.05     16.91 o
  -5   1   4       76.54       50.75      5.69 o
  -4   1   4       79.27       88.62      5.19 o
  -3   1   4     7326.06     7300.84     59.56 o
  -2   1   4     8432.01     8345.53     66.96 o
  -1   1   4    36364.38    37070.55    290.95 o
   0   1   4     9565.80     9618.06     72.54 o
   1   1   4      844.15      791.91      8.87 o
   2   1   4    19425.14    19919.92    157.22 o
   3   1   4     3745.40     3880.08     37.17 o
   4   1   4     2928.65     2984.97     27.85 o
   5   1   4     9021.43     9360.78     80.31 o
   6   1   4     1112.79     1158.10     20.60 o
   7   1   4      692.34      674.19     13.40 o
   8   1   4      282.65      291.82      9.93 o
   9   1   4      667.61      647.32     18.34 o
  10   1   4      327.93      344.59     11.27 o
  11   1   4       66.12       43.51     10.17 o
  12   1   4     1287.40     1367.96     30.87 o
  13   1   4      544.38      502.34     18.34 o
  14   1   4     2775.59     2852.65     40.83 o
  15   1   4      800.41      773.72     23.75 o
 -16   2   4      378.07      399.44     23.96 o
 -15   2   4     1186.37     1209.82     33.43 o
 -14   2   4     2554.22     2665.98     50.52 o
 -13   2   4       69.43       38.48     15.48 o
 -12   2   4     2459.15     2461.86     41.64 o
 -11   2   4     1615.60     1583.39     27.21 o
 -10   2   4      639.98      579.26     16.00 o
  -9   2   4     9067.89     8975.21     81.59 o
  -8   2   4      646.88      652.58     13.78 o
  -7   2   4     7668.85     7688.85     58.67 o
  -6   2   4     5050.38     4999.06     39.23 o
  -5   2   4     1541.27     1519.56     15.02 o
  -4   2   4    10432.68    10713.06     78.34 o
  -3   2   4     1856.21     1882.49     17.26 o
  -2   2   4     6330.30     6547.70     50.65 o
  -1   2   4     7742.74     8278.09     67.90 o
   0   2   4       24.38       32.90      2.74 o
   1   2   4    12278.64    13037.41    109.91 o
   2   2   4        4.55       -1.23      3.56 o
   3   2   4     1162.37     1101.98     15.35 o
   4   2   4     4142.06     4406.00     39.75 o
   5   2   4     1712.30     1729.86     19.34 o
   6   2   4     3092.03     3160.22     29.92 o
   7   2   4      300.58      318.15      8.37 o
   8   2   4     3439.16     3492.04     34.09 o
   9   2   4      727.57      749.06     21.26 o
  10   2   4     1865.32     1868.24     25.29 o
  11   2   4     3155.35     3147.15     35.81 o
  12   2   4      316.58      303.71     14.49 o
  13   2   4      590.05      600.38     26.30 o
  14   2   4       23.49       33.04     16.86 o
  15   2   4       85.73       93.12     18.88 o
 -15   3   4       12.79       38.29     19.08 o
 -14   3   4       28.27       36.42     21.87 o
 -13   3   4      524.11      515.25     21.22 o
 -12   3   4        1.92      -27.68     13.84 o
 -11   3   4     3165.37     3165.62     43.77 o
 -10   3   4     2007.55     1977.39     27.42 o
  -9   3   4      334.38      327.19     11.80 o
  -8   3   4     1467.37     1466.13     19.87 o
  -7   3   4      153.53      166.07      7.51 o
  -6   3   4     5739.85     5683.24     49.36 o
  -5   3   4     3032.60     2968.57     29.93 o
  -4   3   4     1509.76     1385.97     15.81 o
  -3   3   4     4614.07     4355.50     33.55 o
  -2   3   4      429.55      570.36      7.96 o
  -1   3   4    22446.54    24729.16    176.44 o
   0   3   4     7054.66     6760.26     59.01 o
   1   3   4     1414.56     1467.37     17.63 o
   2   3   4    10819.28    11326.72    132.77 o
   3   3   4      750.90      732.46     13.27 o
   4   3   4     6334.23     6230.83     63.55 o
   5   3   4     4540.32     4508.35     45.63 o
   6   3   4        2.49        5.37      5.40 o
   7   3   4     5478.89     5486.86     51.68 o
   8   3   4     1382.93     1338.40     18.93 o
   9   3   4     2194.12     2152.57     30.86 o
  10   3   4     5782.07     5706.56     96.05 o
  11   3   4       42.32       35.63     12.26 o
  12   3   4     1721.47     1746.57     39.59 o
  13   3   4      779.65      780.26     21.93 o
  14   3   4      591.99      589.86     23.62 o
  15   3   4      866.41      863.18     33.01 o
 -14   4   4      848.32      803.45     43.55 o
 -13   4   4       59.41       41.45     16.54 o
 -12   4   4      931.25      927.56     33.96 o
 -11   4   4      179.09      169.83     16.74 o
 -10   4   4      752.16      703.44     19.13 o
  -9   4   4     2326.23     2275.85     31.55 o
  -8   4   4       27.46       25.00      9.59 o
  -7   4   4     3091.75     2942.16     31.92 o
  -6   4   4      453.69      496.64     11.71 o
  -5   4   4     2537.24     2488.11     30.58 o
  -4   4   4     5261.98     5436.10     51.85 o
  -3   4   4      147.06      137.15      5.14 o
  -2   4   4     7429.07     7411.30     62.65 o
  -1   4   4     4466.74     4619.37     39.86 o
   0   4   4     4864.16     4742.71     46.65 o
   1   4   4    13065.26    13805.25    126.80 o
   2   4   4       21.15       14.94      4.31 o
   3   4   4     8693.59     8975.57    109.70 o
   4   4   4     5081.82     5122.39     50.81 o
   5   4   4     2911.81     2948.77     34.42 o
   6   4   4     7745.76     7649.32     74.47 o
   7   4   4      335.73      313.72     11.52 o
   8   4   4     4781.02     4773.43     52.56 o
   9   4   4      934.15      917.04     20.89 o
  10   4   4      113.76      122.16     12.60 o
  11   4   4     2289.94     2342.07     34.36 o
  12   4   4      875.53      832.33     26.40 o
  13   4   4      682.69      714.11     24.79 o
  14   4   4      804.27      792.50     26.20 o
 -13   5   4     2451.07     2455.60     47.49 o
 -12   5   4      287.10      322.04     19.64 o
 -11   5   4     1631.19     1532.05     32.58 o
 -10   5   4     2748.25     2721.30     41.01 o
  -9   5   4      643.40      641.90     19.47 o
  -8   5   4     3470.87     3367.74     44.39 o
  -7   5   4     4048.89     4086.64     49.66 o
  -6   5   4      986.10      986.67     19.44 o
  -5   5   4     5754.04     5744.58     58.18 o
  -4   5   4        4.95       12.19      7.07 o
  -3   5   4     3612.29     3723.10     40.53 o
  -2   5   4      417.02      465.78      9.02 o
  -1   5   4       71.04       79.93      7.28 o
   0   5   4      140.63      175.36      7.26 o
   1   5   4      232.91      235.77      8.05 o
   2   5   4     3756.16     3815.98     35.80 o
   3   5   4       15.84       21.68      7.04 o
   4   5   4     1464.60     1539.39     23.76 o
   5   5   4     1704.15     1741.14     26.42 o
   6   5   4      422.20      410.78     18.05 o
   7   5   4     1305.01     1275.58     24.73 o
   8   5   4      142.47      144.54     12.95 o
   9   5   4     1153.77     1096.89     25.60 o
  10   5   4      665.40      647.16     20.64 o
  11   5   4      359.22      342.04     18.52 o
  12   5   4      474.53      470.12     35.97 o
  13   5   4       16.01       13.19     17.39 o
 -12   6   4     1145.28     1153.41     51.70 o
 -11   6   4      302.38      300.62     19.28 o
 -10   6   4      256.34      267.59     17.77 o
  -9   6   4     1955.21     1990.99     39.88 o
  -8   6   4      463.97      446.26     17.32 o
  -7   6   4     3262.75     3172.55     43.36 o
  -6   6   4      102.21      115.54     10.39 o
  -5   6   4     1096.60     1033.22     20.00 o
  -4   6   4     3772.46     3692.55     40.76 o
  -3   6   4       82.60       76.79      7.73 o
  -2   6   4     2958.27     3027.03     36.92 o
  -1   6   4     2537.01     2661.38     39.78 o
   0   6   4     5745.46     5684.68     62.78 o
   1   6   4     3611.99     3778.85     41.41 o
   2   6   4      288.28      264.08     10.44 o
   3   6   4     2085.00     2089.29     25.44 o
   4   6   4     2182.13     2050.04     29.23 o
   5   6   4     1235.35     1200.73     23.26 o
   6   6   4     3272.89     3223.96     41.84 o
   7   6   4       49.56       33.42     11.58 o
   8   6   4     1379.43     1333.47     27.72 o
   9   6   4      919.39      963.05     25.95 o
  10   6   4       73.22       83.64     15.44 o
  11   6   4     1441.52     1439.33     40.70 o
 -10   7   4      226.22      217.91     18.48 o
  -9   7   4     1015.41      996.57     27.03 o
  -8   7   4      920.00      963.53     36.38 o
  -7   7   4      185.10      190.02     15.74 o
  -6   7   4     1948.05     1957.30     49.23 o
  -5   7   4      889.35      886.66     21.67 o
  -4   7   4     1286.19     1280.12     24.24 o
  -3   7   4     3560.70     3485.91     43.16 o
  -2   7   4       50.06       79.59     19.43 o
  -1   7   4     3124.82     3152.31     54.84 o
   0   7   4     2646.17     2583.83     48.11 o
   1   7   4      596.28      689.64     18.05 o
   2   7   4     5818.96     5800.32     66.31 o
   3   7   4      101.50      129.20     12.34 o
   4   7   4     2772.16     2832.66     41.36 o
   5   7   4     2987.00     3080.69     51.28 o
   6   7   4      135.44      156.44     13.17 o
   7   7   4     3848.24     3905.19     53.28 o
   8   7   4      817.78      810.46     29.09 o
   9   7   4     1064.28     1033.53     29.84 o
  10   7   4     2242.26     2258.97     66.59 o
  -7   8   4     1647.56     1687.40     38.88 o
  -6   8   4     1527.10     1535.72     33.24 o
  -5   8   4      156.38      168.34     16.14 o
  -4   8   4     1447.17     1414.52     34.69 o
  -3   8   4      227.50      247.04     13.54 o
  -2   8   4     1620.03     1717.41     49.33 o
  -1   8   4     1296.73     1313.86     44.67 o
   0   8   4      126.55      134.35     19.69 o
   1   8   4     1484.08     1446.55     30.83 o
   2   8   4       62.95       67.92     15.10 o
   3   8   4     1848.06     1872.86     45.05 o
   4   8   4      597.68      626.79     32.72 o
   5   8   4      371.62      409.05     19.23 o
   6   8   4      695.63      672.61     25.41 o
   7   8   4      173.14      188.51     22.70 o
  -1   9   4      444.07      418.06     42.68 o
   0   9   4     1013.26     1068.21     68.37 o
   1   9   4       14.67      -24.42     30.12 o
 -16   1   5      258.30      243.18     21.72 o
 -15   1   5       63.84       57.20     20.87 o
 -14   1   5      303.29      289.53     17.64 o
 -13   1   5      168.30      187.38     14.18 o
 -12   1   5      618.99      632.35     17.39 o
 -11   1   5       70.52       69.13     11.00 o
 -10   1   5      239.03      164.63     10.90 o
  -9   1   5      831.37      764.56     16.76 o
  -8   1   5      330.51      330.13     10.45 o
  -7   1   5        3.13       -5.03      6.42 o
  -6   1   5     2695.41     2682.11     27.76 o
  -5   1   5     2517.46     2795.97     29.53 o
  -4   1   5      862.25      837.87     11.62 o
  -3   1   5      519.45      504.86      9.58 o
  -2   1   5       67.50       56.88      6.43 o
  -1   1   5      704.01      699.76      9.15 o
   0   1   5      123.79      104.99      3.69 o
   1   1   5      105.37       92.69      5.62 o
   2   1   5     2396.93     2332.95     22.38 o
   3   1   5        0.81        0.40      4.34 o
   4   1   5      695.73      801.18     11.46 o
   5   1   5     2422.69     2526.18     25.11 o
   6   1   5      104.99      109.94      5.82 o
   7   1   5     1033.93     1092.57     14.35 o
   8   1   5     1620.80     1633.48     18.49 o
   9   1   5      496.93      455.79     12.52 o
  10   1   5      105.98       86.81      9.22 o
  11   1   5      803.61      866.92     18.47 o
  12   1   5        0.65       -6.53     11.21 o
  13   1   5      421.31      424.97     17.56 o
  14   1   5      145.83      168.76     21.55 o
  15   1   5      139.03      156.00     17.84 o
 -16   2   5       40.78       55.36     20.24 o
 -15   2   5      403.94      446.25     23.06 o
 -14   2   5       54.20       46.72     19.14 o
 -13   2   5      298.38      286.57     18.27 o
 -12   2   5      152.89      147.63     15.32 o
 -11   2   5       88.94       71.78     12.16 o
 -10   2   5        2.79      -11.50      9.36 o
  -9   2   5      321.67      255.63     10.98 o
  -8   2   5     1394.35     1319.67     18.06 o
  -7   2   5     4130.94     4193.53     36.26 o
  -6   2   5       24.10       11.39      4.97 o
  -5   2   5      831.90      863.87     11.36 o
  -4   2   5      193.72      212.83      6.32 o
  -3   2   5        2.97       -6.46      3.34 o
  -2   2   5       41.98       51.24      3.79 o
  -1   2   5     5874.53     6349.93     63.45 o
   0   2   5     1177.05     1335.09     13.38 o
   1   2   5      174.64      208.07      9.04 o
   2   2   5      466.23      542.33      9.55 o
   3   2   5       89.94      132.88      5.17 o
   4   2   5        1.79       -2.25      4.60 o
   5   2   5      321.94      378.46      8.78 o
   6   2   5      397.84      407.83      9.50 o
   7   2   5       79.89       74.55      6.56 o
   8   2   5       35.29       37.79      8.55 o
   9   2   5      307.43      266.68      9.73 o
  10   2   5      287.30      245.09     11.00 o
  11   2   5       59.45       57.70     10.28 o
  12   2   5        4.80       -8.74     11.21 o
  13   2   5      111.99       93.77     14.47 o
  14   2   5      103.98       79.06     17.38 o
  15   2   5       45.70       61.27     18.85 o
 -15   3   5      210.71      202.32     20.98 o
 -14   3   5       75.86       46.76     17.47 o
 -13   3   5      124.74      150.29     17.07 o
 -12   3   5       12.31       -2.46     14.25 o
 -11   3   5       68.67       77.07     12.42 o
 -10   3   5      219.26      201.62     12.40 o
  -9   3   5      510.36      501.98     15.02 o
  -8   3   5      623.28      630.39     12.32 o
  -7   3   5      347.09      329.58      8.41 o
  -6   3   5      476.78      441.12      9.65 o
  -5   3   5      333.07      326.37     10.67 o
  -4   3   5      842.91      944.39     14.04 o
  -3   3   5     3993.68     4283.71     33.38 o
  -2   3   5      508.69      659.01      9.87 o
  -1   3   5     3114.99     3241.75     38.57 o
   0   3   5        4.58       -1.97      3.09 o
   1   3   5      409.85      544.55     11.56 o
   2   3   5      829.01      978.09     14.01 o
   3   3   5      407.57      419.72      8.96 o
   4   3   5       27.87       55.23      5.85 o
   5   3   5      103.31      107.09      6.02 o
   6   3   5      155.11      158.05      6.95 o
   7   3   5        5.68       16.06      6.58 o
   8   3   5      662.38      609.65     13.45 o
   9   3   5        3.70       -3.22      8.71 o
  10   3   5       76.41      106.53     13.40 o
  11   3   5       93.87       78.40     12.88 o
  12   3   5      448.89      451.68     17.64 o
  13   3   5      154.69      127.87     15.69 o
  14   3   5       88.90       82.14     18.14 o
 -14   4   5      443.55      429.46     27.63 o
 -13   4   5      352.58      343.31     19.90 o
 -12   4   5        2.19        6.86     14.63 o
 -11   4   5       34.38       14.98     13.47 o
 -10   4   5      235.96      214.69     13.61 o
  -9   4   5       36.20       31.92     10.79 o
  -8   4   5       24.25       17.32      9.65 o
  -7   4   5      523.05      520.80     21.33 o
  -6   4   5       50.73       46.64      7.28 o
  -5   4   5      112.91      121.10      7.38 o
  -4   4   5      281.91      301.50      6.58 o
  -3   4   5       11.99        7.06      4.44 o
  -2   4   5     2386.44     2667.73     23.55 o
  -1   4   5      271.23      362.65      8.67 o
   0   4   5     1997.09     2197.96     21.21 o
   1   4   5      687.44      699.28     11.63 o
   2   4   5      251.91      238.86      8.32 o
   3   4   5       66.68       74.26      5.93 o
   4   4   5      199.73      227.49      7.57 o
   5   4   5      158.87      175.65     10.80 o
   6   4   5      461.90      430.00     12.11 o
   7   4   5     1555.20     1541.28     23.55 o
   8   4   5      125.67      138.73     10.85 o
   9   4   5     1155.84     1116.64     24.01 o
  10   4   5       67.01       50.22     12.09 o
  11   4   5       80.03       73.51     14.69 o
  12   4   5      244.14      231.04     17.78 o
  13   4   5       53.34       40.26     16.88 o
  14   4   5        2.19       25.52     17.99 o
 -13   5   5        1.62       11.40     19.32 o
 -12   5   5        0.18      -14.99     17.52 o
 -11   5   5       53.93       54.86     16.78 o
 -10   5   5       22.84       19.96     16.21 o
  -9   5   5      179.12      189.55     14.80 o
  -8   5   5       97.47      107.72     15.03 o
  -7   5   5        0.60       -5.26     10.55 o
  -6   5   5      247.76      243.88     10.91 o
  -5   5   5       44.12       52.08      8.30 o
  -4   5   5        2.14       -1.97      8.18 o
  -3   5   5       63.66       92.82      6.04 o
  -2   5   5       35.66       40.47      5.01 o
  -1   5   5      670.10      715.81     13.05 o
   0   5   5     1019.30     1013.66     18.81 o
   1   5   5      130.84      146.38      7.68 o
   2   5   5      636.70      603.51     16.23 o
   3   5   5      307.77      313.45      9.91 o
   4   5   5      313.18      291.88     10.96 o
   5   5   5      227.77      233.59     11.22 o
   6   5   5      395.85      367.37     13.47 o
   7   5   5        0.11        2.52     10.29 o
   8   5   5       83.45       65.00     12.06 o
   9   5   5      166.49      158.16     14.18 o
  10   5   5       84.97       97.37     14.46 o
  11   5   5      474.66      440.82     19.74 o
  12   5   5        3.62       -7.26     15.90 o
  13   5   5        2.87      -14.84     18.90 o
 -12   6   5        7.26       19.08     18.72 o
 -11   6   5       44.91       13.67     16.55 o
 -10   6   5      330.76      309.00     18.63 o
  -9   6   5       45.57       77.58     14.03 o
  -8   6   5     1637.49     1681.51     31.20 o
  -7   6   5      696.28      682.44     19.62 o
  -6   6   5        5.69       -3.96      9.45 o
  -5   6   5       36.20       31.93      9.10 o
  -4   6   5       96.04       89.66      8.83 o
  -3   6   5       16.83       15.38      8.44 o
  -2   6   5       15.90       26.52      9.67 o
  -1   6   5      525.80      558.20     15.74 o
   0   6   5       93.03       76.44      9.38 o
   1   6   5      206.19      219.27      9.68 o
   2   6   5       65.82       83.11      8.83 o
   3   6   5     1158.22     1050.07     19.31 o
   4   6   5      200.12      209.72     11.74 o
   5   6   5       99.32       94.37     10.69 o
   6   6   5      153.06      135.92     12.04 o
   7   6   5      297.50      285.00     14.64 o
   8   6   5      124.42      133.52     13.96 o
   9   6   5     1010.64     1045.08     26.52 o
  10   6   5     1594.27     1519.20     35.04 o
  11   6   5       11.08        7.79     17.69 o
 -10   7   5       10.89        3.49     15.72 o
  -9   7   5        3.91       -2.50     14.58 o
  -8   7   5        7.21        3.52     14.78 o
  -7   7   5       49.74       27.89     14.19 o
  -6   7   5       11.50       10.03     12.87 o
  -5   7   5      232.30      237.95     14.21 o
  -4   7   5       65.54       63.40     11.56 o
  -3   7   5       27.38       39.86     10.23 o
  -2   7   5        2.94       -6.85      9.32 o
  -1   7   5       18.73       17.23     12.18 o
   0   7   5       13.41       22.59     11.69 o
   1   7   5       60.58       45.81     10.57 o
   2   7   5      284.31      291.45     14.77 o
   3   7   5      555.54      574.79     17.10 o
   4   7   5       61.74       43.52     11.49 o
   5   7   5      143.07      163.97     13.96 o
   6   7   5        1.71        0.41     11.55 o
   7   7   5       55.35       48.70     14.55 o
   8   7   5      696.29      652.85     22.78 o
   9   7   5      867.96      813.87     26.47 o
  -7   8   5       79.15       77.98     17.91 o
  -6   8   5      278.43      270.85     20.03 o
  -5   8   5      571.45      568.26     21.45 o
  -4   8   5       46.37       24.35     12.71 o
  -3   8   5      127.32      136.21     12.73 o
  -2   8   5      386.15      348.03     29.22 o
  -1   8   5      424.90      436.46     28.53 o
   0   8   5      251.84      250.09     15.55 o
   1   8   5      959.36      946.98     30.07 o
   2   8   5      216.59      245.54     32.21 o
   3   8   5       13.25        5.74     19.82 o
   4   8   5      424.92      457.25     31.97 o
   5   8   5      147.71      147.58     16.28 o
   6   8   5      368.58      358.74     20.17 o
   7   8   5       88.39       88.33     18.17 o
   0   9   5        2.90      -24.99     38.78 o
 -16   0   6       94.75       84.59     34.50 o
 -15   0   6       64.32       49.50     21.89 o
 -14   0   6      207.94      159.67     32.85 o
 -13   0   6      270.68      306.75     24.81 o
 -12   0   6      265.25      219.62     21.36 o
 -11   0   6      126.50      219.42     19.53 o
 -10   0   6     1567.50     1717.46     34.74 o
  -9   0   6       10.13       11.02     11.74 o
  -8   0   6     3621.16     3512.18     75.42 o
  -7   0   6    12420.98    13190.85    185.88 o
  -6   0   6     6519.77     6409.60     94.01 o
  -5   0   6    13022.92    13166.62    183.22 o
  -4   0   6     6613.31     6601.90    107.47 o
  -3   0   6      571.09      498.85     15.77 o
  -2   0   6     6462.98     6488.90     65.17 o
  -1   0   6      841.86      897.50     14.08 o
   0   0   6      327.17      305.78     11.44 o
   1   0   6     1666.52     1828.88     25.40 o
   2   0   6    61999.25    63977.13    859.06 o
   3   0   6    11056.04    11342.50    135.72 o
   4   0   6     4277.30     4310.17     64.01 o
   5   0   6    29531.49    30816.30    363.11 o
   6   0   6        6.45        5.78      7.80 o
   7   0   6    10785.49    11029.03    135.18 o
   8   0   6    16446.20    16529.19    179.48 o
   9   0   6     2255.70     2270.67     34.07 o
  10   0   6     5450.74     5464.77     66.98 o
  11   0   6     1261.23     1231.86     32.05 o
  12   0   6     1186.71     1147.28     33.71 o
  13   0   6     2346.67     2369.06     78.73 o
  14   0   6        1.22      -11.53     19.57 o
  15   0   6      357.43      383.24     31.32 o
 -16   1   6      709.43      723.90     40.50 o
 -15   1   6      104.67       66.17     20.14 o
 -14   1   6     2026.21     2084.77     38.16 o
 -13   1   6      151.95      152.37     13.89 o
 -12   1   6     1764.15     1676.26     27.10 o
 -11   1   6     2762.29     2775.73     33.73 o
 -10   1   6      135.30      110.18     11.58 o
  -9   1   6     3282.98     3233.71     35.28 o
  -8   1   6      260.01      240.39      9.62 o
  -7   1   6     6246.21     6141.54     56.62 o
  -6   1   6     1055.48      895.63     14.44 o
  -5   1   6     2437.71     2603.11     26.70 o
  -4   1   6    10342.86    10211.64     88.20 o
  -3   1   6      815.65      831.08     11.06 o
  -2   1   6     7601.23     7999.67     68.90 o
  -1   1   6    19896.31    20199.39    151.36 o
   0   1   6        0.51       -6.25      3.45 o
   1   1   6     4903.85     4731.90     41.72 o
   2   1   6      525.05      439.94      8.77 o
   3   1   6     2868.20     2875.07     29.12 o
   4   1   6     6538.25     6445.35     60.53 o
   5   1   6       27.93       34.32      5.10 o
   6   1   6     2633.15     2459.21     25.51 o
   7   1   6      953.20     1093.24     16.19 o
   8   1   6     3636.52     3688.19     33.21 o
   9   1   6     1496.80     1515.74     18.80 o
  10   1   6       17.63        4.52      8.82 o
  11   1   6     1489.08     1554.78     22.99 o
  12   1   6      490.55      466.62     16.00 o
  13   1   6      930.73      986.19     27.42 o
  14   1   6      470.58      461.76     21.24 o
  15   1   6        3.22       -6.13     16.25 o
 -16   2   6      817.22      801.64     28.45 o
 -15   2   6     2280.86     2386.35     47.25 o
 -14   2   6       28.45       22.58     17.10 o
 -13   2   6     2106.73     2172.95     38.11 o
 -12   2   6     2045.70     2004.18     35.13 o
 -11   2   6      201.09      214.26     13.59 o
 -10   2   6     5024.53     4996.63     50.51 o
  -9   2   6      605.61      561.60     12.19 o
  -8   2   6     4224.17     4084.44     36.41 o
  -7   2   6     8968.53     9102.11     72.22 o
  -6   2   6      249.85      218.88      7.84 o
  -5   2   6    14064.96    14000.94    107.19 o
  -4   2   6     1747.32     1698.45     15.90 o
  -3   2   6     5731.42     5842.14     48.63 o
  -2   2   6    16345.46    17464.88    157.48 o
  -1   2   6       64.78       60.50      4.02 o
   0   2   6     6270.04     6358.81     55.06 o
   1   2   6     3056.64     3223.64     27.91 o
   2   2   6     2563.36     2534.21     26.10 o
   3   2   6     5731.72     5875.88     48.94 o
   4   2   6     1185.76     1335.61     17.08 o
   5   2   6     2894.95     2931.81     31.45 o
   6   2   6      757.38      767.54     12.64 o
   7   2   6     2014.24     1999.68     22.40 o
   8   2   6     1863.18     1868.45     23.48 o
   9   2   6       34.51       36.24      8.02 o
  10   2   6     2236.51     2294.50     27.59 o
  11   2   6        4.99      -15.55     11.38 o
  12   2   6       92.13       91.84     12.34 o
  13   2   6      589.70      581.68     26.08 o
  14   2   6       93.22       55.35     17.56 o
  15   2   6      816.20      809.17     27.29 o
 -15   3   6      148.10       96.44     19.92 o
 -14   3   6       71.42       58.98     17.83 o
 -13   3   6       93.37       70.70     16.43 o
 -12   3   6     1273.61     1257.72     29.53 o
 -11   3   6     1071.31     1071.97     24.67 o
 -10   3   6      455.61      445.10     15.09 o
  -9   3   6     2498.44     2505.95     32.65 o
  -8   3   6      266.51      269.12      8.91 o
  -7   3   6     2784.81     2714.76     27.55 o
  -6   3   6     2322.89     2194.51     22.06 o
  -5   3   6      430.84      411.36      9.53 o
  -4   3   6     7037.10     7318.65     65.26 o
  -3   3   6     1862.47     1896.39     18.01 o
  -2   3   6    10208.36    10642.93    101.13 o
  -1   3   6      571.53      458.35      9.03 o
   0   3   6     1706.34     1839.41     17.86 o
   1   3   6    13525.20    14016.71    133.18 o
   2   3   6      333.66      273.92      7.02 o
   3   3   6     2113.87     1966.21     20.95 o
   4   3   6     9727.66    10132.91     93.51 o
   5   3   6      128.98      139.96      8.18 o
   6   3   6     8066.24     8043.82     71.58 o
   7   3   6     4298.37     4254.23     39.42 o
   8   3   6     3313.77     3332.37     35.68 o
   9   3   6     4204.18     4071.68     45.52 o
  10   3   6        0.25      -17.00     10.80 o
  11   3   6     1850.26     1814.64     39.49 o
  12   3   6      508.99      523.75     18.55 o
  13   3   6      591.25      573.47     27.61 o
  14   3   6      982.90      981.33     28.16 o
 -14   4   6       33.21       24.50     19.93 o
 -13   4   6      491.62      453.27     23.57 o
 -12   4   6       48.33       41.74     15.34 o
 -11   4   6      199.81      169.86     15.40 o
 -10   4   6      671.55      670.81     20.00 o
  -9   4   6       36.00       18.45     11.41 o
  -8   4   6     3270.17     3245.86     39.00 o
  -7   4   6     2083.97     2115.04     26.00 o
  -6   4   6     2954.13     2906.92     28.99 o
  -5   4   6     6202.09     6114.68     52.97 o
  -4   4   6       23.00       23.91      4.81 o
  -3   4   6     4270.98     4093.02     34.51 o
  -2   4   6     8325.00     8866.24    102.00 o
  -1   4   6      573.95      436.67      8.99 o
   0   4   6     9222.29     9210.35     75.45 o
   1   4   6      868.40      982.73     13.68 o
   2   4   6     7688.35     7994.17    102.70 o
   3   4   6     3103.81     3098.82     41.66 o
   4   4   6     1145.72     1206.04     27.92 o
   5   4   6     7079.93     7138.10     74.90 o
   6   4   6      178.36      173.39     10.08 o
   7   4   6     4179.66     4183.75     45.56 o
   8   4   6     1774.25     1692.10     25.91 o
   9   4   6       17.62       23.60     10.64 o
  10   4   6     3654.51     3709.98     48.41 o
  11   4   6      578.05      565.16     20.36 o
  12   4   6     1095.95     1042.04     34.81 o
  13   4   6     1692.06     1703.69     35.12 o
  14   4   6        6.39      -11.06     29.55 o
 -13   5   6      363.54      332.52     23.37 o
 -12   5   6     1125.03     1101.90     35.56 o
 -11   5   6     2733.65     2743.00     47.83 o
 -10   5   6       19.57        8.53     15.03 o
  -9   5   6     2030.29     2039.09     34.01 o
  -8   5   6     2400.65     2342.91     35.46 o
  -7   5   6     1844.93     1876.90     27.54 o
  -6   5   6     4286.05     4355.60     47.29 o
  -5   5   6      322.00      308.93     11.10 o
  -4   5   6     4897.96     5070.07     52.06 o
  -3   5   6      766.18      790.97     15.46 o
  -2   5   6      924.24     1012.08     18.27 o
  -1   5   6     8126.84     8448.32    146.28 o
   0   5   6      398.68      430.63     12.11 o
   1   5   6     1785.80     1938.86     26.38 o
   2   5   6     1250.15     1269.60     23.94 o
   3   5   6      460.33      482.35     16.51 o
   4   5   6     2048.38     2040.45     29.25 o
   5   5   6        0.13       -1.49      8.84 o
   6   5   6      282.42      292.34     12.95 o
   7   5   6      132.44      135.26     12.04 o
   8   5   6      490.57      463.51     17.28 o
   9   5   6      508.04      524.96     18.38 o
  10   5   6       14.47       18.87     13.78 o
  11   5   6      921.94      837.55     25.17 o
  12   5   6      131.42      125.23     19.40 o
 -12   6   6      232.06      228.98     21.70 o
 -11   6   6       57.12       64.13     30.28 o
 -10   6   6     2467.20     2492.85     43.98 o
  -9   6   6       10.59        9.58     13.69 o
  -8   6   6     3171.70     3252.01     44.80 o
  -7   6   6      939.91      929.94     23.83 o
  -6   6   6      788.66      805.87     19.02 o
  -5   6   6     3261.64     3284.37     38.50 o
  -4   6   6      197.89      211.57     10.96 o
  -3   6   6     3520.14     3348.91     44.86 o
  -2   6   6     3089.11     3019.72     40.96 o
  -1   6   6      236.50      233.86      9.75 o
   0   6   6     1533.17     1608.72     26.72 o
   1   6   6     1286.67     1278.46     26.33 o
   2   6   6     3969.29     3883.92     42.18 o
   3   6   6     3672.41     3682.53     41.18 o
   4   6   6        9.60       11.84      9.06 o
   5   6   6     2089.08     2091.00     31.24 o
   6   6   6       56.23       53.57     11.32 o
   7   6   6     2196.82     2182.54     34.12 o
   8   6   6     2097.30     1946.63     45.67 o
   9   6   6      159.57      119.07     16.40 o
  10   6   6     1168.38     1144.75     32.11 o
  11   6   6       37.24       19.88     17.97 o
 -10   7   6      340.65      312.51     22.81 o
  -9   7   6      276.92      293.14     22.45 o
  -8   7   6       41.47       53.92     15.62 o
  -7   7   6      856.20      846.65     25.58 o
  -6   7   6      973.99      910.41     24.98 o
  -5   7   6      304.21      316.61     19.51 o
  -4   7   6     2585.76     2642.42     40.04 o
  -3   7   6       87.72       68.63     14.77 o
  -2   7   6     2848.43     2812.23     40.53 o
  -1   7   6     2977.56     2869.14     48.12 o
   0   7   6     1298.90     1240.35     37.89 o
   1   7   6     4983.75     5071.72     83.71 o
   2   7   6       93.54      112.46     10.36 o
   3   7   6     2911.05     2951.95     39.59 o
   4   7   6     3432.49     3498.73     48.58 o
   5   7   6      128.65      167.50     15.43 o
   6   7   6     3127.97     3119.36     46.39 o
   7   7   6     1108.03     1000.73     27.91 o
   8   7   6      831.63      840.80     26.95 o
   9   7   6     2266.14     2137.81     40.89 o
  -7   8   6      648.87      621.56     24.75 o
  -6   8   6       15.07        6.99     15.73 o
  -5   8   6     1388.72     1340.58     52.99 o
  -4   8   6      241.62      263.49     17.51 o
  -3   8   6     1542.07     1613.75     31.05 o
  -2   8   6     1167.38     1178.28     26.19 o
  -1   8   6      577.76      567.77     30.10 o
   0   8   6     2742.12     2808.34     55.83 o
   1   8   6      490.25      519.63     24.88 o
   2   8   6      406.51      458.04     23.82 o
   3   8   6     1029.91      974.13     35.23 o
   4   8   6       17.91        3.26     13.46 o
   5   8   6     1372.88     1338.16     33.46 o
   6   8   6      538.32      554.80     23.21 o
 -16   1   7      264.41      292.78     24.46 o
 -15   1   7       43.80       46.79     19.76 o
 -14   1   7      512.41      532.72     21.84 o
 -13   1   7       86.15       93.18     14.28 o
 -12   1   7      148.61      159.38     14.74 o
 -11   1   7      301.48      309.37     13.32 o
 -10   1   7      103.71      100.07     10.46 o
  -9   1   7        1.02       -6.73      8.43 o
  -8   1   7      110.15       91.89      8.34 o
  -7   1   7      705.87      725.94     20.73 o
  -6   1   7      526.83      540.21     13.39 o
  -5   1   7     4250.03     4265.26     40.22 o
  -4   1   7      960.24      938.03     13.52 o
  -3   1   7      573.68      589.18     10.03 o
  -2   1   7      428.79      339.62      7.73 o
  -1   1   7      354.44      337.26      7.69 o
   0   1   7       37.85       29.58      3.94 o
   1   1   7     1091.29     1093.18     13.19 o
   2   1   7     1738.19     1805.02     18.79 o
   3   1   7      257.51      346.25     14.13 o
   4   1   7     1704.78     1697.11     20.31 o
   5   1   7       39.33       54.51      5.55 o
   6   1   7       16.45        6.83      5.78 o
   7   1   7      936.83      904.20     15.32 o
   8   1   7      134.47      156.82      8.53 o
   9   1   7      492.00      463.24     10.94 o
  10   1   7     1333.80     1330.19     20.91 o
  11   1   7      434.44      423.90     13.54 o
  12   1   7       13.60       12.54     12.67 o
  13   1   7      116.23       98.10     15.00 o
  14   1   7       13.49       -6.76     16.44 o
  15   1   7      129.26      118.87     19.14 o
 -16   2   7        3.92        6.03     49.12 o
 -15   2   7      450.18      484.84     25.71 o
 -14   2   7       36.19       36.09     17.21 o
 -13   2   7        6.82       19.83     14.09 o
 -12   2   7        1.87       12.46     12.71 o
 -11   2   7      532.67      531.38     15.66 o
 -10   2   7      355.41      362.36     12.23 o
  -9   2   7        0.22       -6.42      7.03 o
  -8   2   7       33.84       16.28      6.84 o
  -7   2   7        0.72       -3.67      5.98 o
  -6   2   7        0.58       -1.64      5.35 o
  -5   2   7      392.81      417.34      9.67 o
  -4   2   7        0.62        7.07      4.53 o
  -3   2   7       43.32       64.59      4.87 o
  -2   2   7     4719.45     5245.39     46.56 o
  -1   2   7     4339.96     4797.77     40.07 o
   0   2   7        0.01       10.17      4.20 o
   1   2   7      217.01      228.05      6.34 o
   2   2   7      112.29      158.73      4.72 o
   3   2   7      274.46      291.62     10.54 o
   4   2   7      184.82      174.39      8.70 o
   5   2   7       96.98       96.56      6.27 o
   6   2   7      651.48      694.41     12.50 o
   7   2   7       56.24       38.62      5.78 o
   8   2   7      774.02      764.55     19.49 o
   9   2   7      148.01      121.78      8.83 o
  10   2   7      883.11      846.29     19.81 o
  11   2   7        0.01       -2.68     10.16 o
  12   2   7        7.41      -12.70     11.70 o
  13   2   7       11.59       21.42     15.75 o
  14   2   7      149.40      117.88     18.52 o
  15   2   7       57.41       41.66     18.98 o
 -15   3   7      199.61      217.19     21.09 o
 -14   3   7        9.28       -0.78     17.07 o
 -13   3   7      235.05      226.26     18.29 o
 -12   3   7       75.97       58.10     15.09 o
 -11   3   7      320.81      323.26     15.19 o
 -10   3   7       23.51       17.37     10.99 o
  -9   3   7        8.96        3.79      9.93 o
  -8   3   7       18.45       15.09      7.00 o
  -7   3   7      393.22      411.44      9.56 o
  -6   3   7      854.83      834.72     13.01 o
  -5   3   7     1575.71     1598.85     19.97 o
  -4   3   7       41.03       36.37      6.49 o
  -3   3   7      494.55      557.13     11.98 o
  -2   3   7      171.08      201.65      6.12 o
  -1   3   7     1568.32     1699.72     27.84 o
   0   3   7      455.51      502.86     10.50 o
   1   3   7     4585.97     4893.25     47.41 o
   2   3   7      104.01      109.38      5.36 o
   3   3   7        4.46        3.06      5.34 o
   4   3   7      411.17      380.09     13.62 o
   5   3   7       39.92       43.61      7.51 o
   6   3   7      483.24      494.43     11.59 o
   7   3   7       67.66       77.96      7.85 o
   8   3   7       95.13      100.13      9.46 o
   9   3   7      508.24      481.77     18.74 o
  10   3   7      288.14      265.75     16.20 o
  11   3   7       17.10        9.08     12.59 o
  12   3   7      377.13      359.98     17.08 o
  13   3   7      103.17       71.88     15.42 o
  14   3   7        4.06       17.89     17.67 o
 -14   4   7        0.07      -22.60     19.62 o
 -13   4   7       24.06       25.26     16.51 o
 -12   4   7      169.25      171.92     16.92 o
 -11   4   7        0.62      -14.28     13.60 o
 -10   4   7       19.08        6.04     12.43 o
  -9   4   7       11.56       20.60     10.18 o
  -8   4   7       25.88       23.62     11.75 o
  -7   4   7     2319.03     2285.16     29.39 o
  -6   4   7     2090.12     2049.61     23.18 o
  -5   4   7      557.97      514.47     11.52 o
  -4   4   7       72.79       92.64      5.76 o
  -3   4   7     1422.67     1483.76     20.85 o
  -2   4   7      141.78      144.87      6.16 o
  -1   4   7      505.89      543.30     10.13 o
   0   4   7     4359.34     4709.84     52.56 o
   1   4   7      663.33      652.63     12.03 o
   2   4   7       24.54       22.69      5.42 o
   3   4   7      514.18      538.24     16.06 o
   4   4   7       94.85       90.64      6.97 o
   5   4   7       90.64       96.77     11.73 o
   6   4   7     1076.17     1053.40     20.73 o
   7   4   7     1049.35      988.77     20.15 o
   8   4   7      184.82      153.18     11.18 o
   9   4   7       24.45       20.33     10.82 o
  10   4   7       14.77       15.16     11.88 o
  11   4   7      223.62      237.57     16.86 o
  12   4   7      114.12      154.52     23.61 o
  13   4   7       60.21       64.19     19.49 o
 -13   5   7        1.11       11.54     19.66 o
 -12   5   7        5.14        8.85     18.09 o
 -11   5   7        4.08       22.26     16.61 o
 -10   5   7      141.33      166.05     17.15 o
  -9   5   7      311.35      319.99     17.93 o
  -8   5   7        4.98       -1.81     12.89 o
  -7   5   7        0.48      -14.17      9.39 o
  -6   5   7      386.14      382.05     11.51 o
  -5   5   7      133.14      107.79      9.60 o
  -4   5   7       88.61       98.30      7.93 o
  -3   5   7      245.09      236.58      9.02 o
  -2   5   7        1.28       -0.05      6.50 o
  -1   5   7      539.79      548.24     27.07 o
   0   5   7       59.03       59.75      6.59 o
   1   5   7       59.77       78.26      8.43 o
   2   5   7       74.52       73.52      8.39 o
   3   5   7      146.29      157.44      9.75 o
   4   5   7      585.83      575.15     16.60 o
   5   5   7      148.69      143.94     10.64 o
   6   5   7        4.36        7.16      9.96 o
   7   5   7       14.42        6.38     10.85 o
   8   5   7      770.76      713.52     20.33 o
   9   5   7      304.26      277.91     15.63 o
  10   5   7      513.33      500.33     21.64 o
  11   5   7       50.34       47.87     17.47 o
  12   5   7       62.61       68.17     18.98 o
 -12   6   7      274.58      257.12     22.33 o
 -11   6   7      469.93      466.88     23.33 o
 -10   6   7       39.74       44.22     17.78 o
  -9   6   7      684.19      735.46     24.35 o
  -8   6   7       37.65       45.18     13.27 o
  -7   6   7      331.48      299.89     15.14 o
  -6   6   7       95.96      103.88     10.94 o
  -5   6   7        3.03       13.48      9.89 o
  -4   6   7       35.96       45.31      9.53 o
  -3   6   7      289.68      267.96     14.90 o
  -2   6   7       45.33       20.90      9.60 o
  -1   6   7     2118.93     2177.73     29.72 o
   0   6   7     1092.03     1015.37     19.89 o
   1   6   7        0.49        3.04      8.18 o
   2   6   7      241.61      217.98     10.96 o
   3   6   7      537.66      569.97     21.63 o
   4   6   7       86.65       73.43      9.66 o
   5   6   7      207.21      188.69     12.24 o
   6   6   7      407.06      416.60     15.52 o
   7   6   7      344.87      273.23     16.91 o
   8   6   7        5.89        3.89     14.56 o
   9   6   7      221.59      198.63     21.33 o
  10   6   7        0.06      -10.66     16.51 o
  11   6   7       50.47       35.81     18.65 o
 -10   7   7      139.07      159.05     20.64 o
  -9   7   7       44.94       28.55     20.15 o
  -8   7   7       18.92       37.48     18.99 o
  -7   7   7       73.23       60.30     16.40 o
  -6   7   7       33.11       43.89     15.03 o
  -5   7   7       49.74       46.37     12.65 o
  -4   7   7       20.97       44.88     11.98 o
  -3   7   7       35.13       25.29     11.41 o
  -2   7   7       10.80       16.92     10.62 o
  -1   7   7       29.00       20.63     11.07 o
   0   7   7       26.45       15.76     14.80 o
   1   7   7       44.91       32.17     11.82 o
   2   7   7      272.77      291.31     12.69 o
   3   7   7        0.33      -15.92     11.14 o
   4   7   7      122.61      121.27     14.46 o
   5   7   7       65.13       88.62     14.89 o
   6   7   7       10.45      -12.66     13.22 o
   7   7   7      152.54      178.54     16.65 o
   8   7   7      104.90       79.23     16.45 o
   9   7   7       28.51       32.35     17.27 o
  -7   8   7       26.77       28.66     24.12 o
  -6   8   7       29.72       33.11     17.53 o
  -5   8   7       43.26       39.23     16.58 o
  -4   8   7        4.09      -14.05     13.75 o
  -3   8   7      621.35      640.66     23.41 o
  -2   8   7      204.58      220.09     19.15 o
  -1   8   7       28.50       35.54     17.31 o
   0   8   7      100.76      112.56     17.83 o
   1   8   7        5.82       20.95     16.70 o
   2   8   7      177.79      212.22     20.64 o
   3   8   7      245.35      267.06     16.39 o
   4   8   7       20.80       15.61     14.11 o
   5   8   7      198.80      193.09     17.63 o
   6   8   7       38.34       37.25     16.75 o
 -16   0   8      275.28      318.13     54.27 o
 -15   0   8      655.12      642.57     30.19 o
 -14   0   8      304.85      370.46     25.10 o
 -13   0   8      399.42      448.59     23.76 o
 -12   0   8        4.51        0.41     18.19 o
 -11   0   8     1429.83     1526.97     39.76 o
 -10   0   8      132.87      103.50     21.55 o
  -9   0   8     1726.00     1773.36     39.28 o
  -8   0   8     2833.26     2654.23     80.42 o
  -7   0   8     7493.50     7398.65    126.81 o
  -6   0   8      958.39     1044.11     25.81 o
  -5   0   8       20.25       40.42      8.45 o
  -4   0   8     3467.43     3154.42     43.59 o
  -3   0   8     6522.42     6365.26     71.66 o
  -2   0   8       56.08       15.59      5.86 o
  -1   0   8    23767.56    24425.30    260.05 o
   0   0   8     1087.11     1096.57     18.65 o
   1   0   8     9470.33     9517.00    132.82 o
   2   0   8    31863.35    33717.57    455.57 o
   3   0   8      582.73      530.57     21.07 o
   4   0   8    30026.81    31469.90    370.75 o
   5   0   8       18.81        5.39      7.60 o
   6   0   8     4427.66     4490.28     59.87 o
   7   0   8     3100.56     3072.25     45.08 o
   8   0   8      425.58      388.62     15.08 o
   9   0   8     5713.66     5829.28     79.50 o
  10   0   8     2718.14     2749.08     40.67 o
  11   0   8     1082.45     1083.58     31.61 o
  12   0   8     3969.60     4065.81     64.29 o
  13   0   8      374.23      330.98     22.82 o
  14   0   8     1601.05     1650.89     68.91 o
  15   0   8     1955.51     2108.50     98.56 o
 -16   1   8      324.68      342.68     25.33 o
 -15   1   8      476.56      456.79     27.66 o
 -14   1   8       58.66       47.26     16.63 o
 -13   1   8     1039.89     1078.14     26.03 o
 -12   1   8     1825.88     1820.28     30.29 o
 -11   1   8        0.02       10.07     11.19 o
 -10   1   8     4206.29     4065.49     46.19 o
  -9   1   8      871.00      807.94     19.34 o
  -8   1   8      971.48      901.61     18.76 o
  -7   1   8     7178.64     7005.99     68.58 o
  -6   1   8      996.35      961.08     16.53 o
  -5   1   8    14091.75    14089.61    121.09 o
  -4   1   8     1695.24     1512.28     17.99 o
  -3   1   8     2985.80     2884.69     30.17 o
  -2   1   8    11682.49    11592.22     93.48 o
  -1   1   8      814.36      830.75     10.38 o
   0   1   8     9089.59     9357.87     80.33 o
   1   1   8     4172.30     3966.70     36.09 o
   2   1   8     1500.76     1486.94     16.81 o
   3   1   8      203.81      110.58      6.08 o
   4   1   8      335.62      260.48      7.88 o
   5   1   8     1118.32      932.74     14.22 o
   6   1   8     3961.80     3982.90     38.32 o
   7   1   8      682.29      677.42     13.77 o
   8   1   8     3185.71     3254.47     33.90 o
   9   1   8      137.76      127.68      8.49 o
  10   1   8     6776.43     6950.36     62.29 o
  11   1   8      369.85      395.26     13.37 o
  12   1   8      240.79      215.56     15.19 o
  13   1   8      943.01      970.67     26.81 o
  14   1   8      231.41      220.77     21.41 o
  15   1   8      922.26      908.42     27.64 o
 -15   2   8        5.62       20.84     20.33 o
 -14   2   8     1887.27     2083.10     38.36 o
 -13   2   8     1811.31     1885.16     35.40 o
 -12   2   8      631.71      632.27     20.49 o
 -11   2   8     3363.04     3523.32     40.38 o
 -10   2   8      212.08      220.01     11.45 o
  -9   2   8     4150.16     4133.91     40.08 o
  -8   2   8    10184.39    10363.13     82.60 o
  -7   2   8       25.31       24.88      6.66 o
  -6   2   8     9890.24     9532.02     79.26 o
  -5   2   8     3745.46     3890.52     33.23 o
  -4   2   8     2599.73     2562.45     24.61 o
  -3   2   8    11964.31    12077.24     97.59 o
  -2   2   8      432.90      486.10      9.77 o
  -1   2   8     3147.03     3045.53     30.96 o
   0   2   8    11073.00    11725.32     94.17 o
   1   2   8     6462.24     6879.45     60.05 o
   2   2   8     9138.80     9144.22     78.86 o
   3   2   8      237.47      265.00      6.92 o
   4   2   8     7800.60     8047.19     70.51 o
   5   2   8     1418.46     1312.48     17.56 o
   6   2   8      588.28      586.23     12.03 o
   7   2   8     2263.40     2235.65     26.79 o
   8   2   8       92.21       85.63      8.35 o
   9   2   8       63.97       73.68      8.63 o
  10   2   8      229.18      208.97     11.21 o
  11   2   8      149.57      157.65     11.61 o
  12   2   8     2052.07     2061.46     38.50 o
  13   2   8      314.70      283.67     19.08 o
  14   2   8      683.02      692.29     31.55 o
 -15   3   8      947.25      924.03     37.08 o
 -14   3   8      426.09      415.74     23.91 o
 -13   3   8      123.35       98.21     16.97 o
 -12   3   8      718.72      671.44     19.95 o
 -11   3   8       46.43       59.02     14.55 o
 -10   3   8     2275.69     2219.55     31.75 o
  -9   3   8      817.08      828.25     20.04 o
  -8   3   8      151.91      153.96      9.31 o
  -7   3   8       47.22       43.27      6.13 o
  -6   3   8     1138.83     1103.61     15.59 o
  -5   3   8     6621.26     6648.27     60.17 o
  -4   3   8      312.98      291.66      9.56 o
  -3   3   8     3768.26     3633.68     40.49 o
  -2   3   8     4251.01     4139.30     46.51 o
  -1   3   8     3037.25     3285.18     33.57 o
   0   3   8    13073.50    13255.51    158.94 o
   1   3   8     2318.87     2429.60     24.63 o
   2   3   8      681.99      646.94     20.82 o
   3   3   8     9329.62     9401.01     88.19 o
   4   3   8       16.20       10.60      6.35 o
   5   3   8     7514.44     7398.73     70.72 o
   6   3   8     3509.54     3593.77     38.64 o
   7   3   8     5380.50     5419.89     51.57 o
   8   3   8     3224.94     3176.35     34.95 o
   9   3   8        5.78       13.16      9.45 o
  10   3   8     4005.07     3937.39     48.91 o
  11   3   8     1237.38     1259.34     39.37 o
  12   3   8       82.81       57.63     14.27 o
  13   3   8     1391.19     1406.20     29.99 o
  14   3   8      312.83      324.41     24.69 o
 -14   4   8      429.17      445.07     25.44 o
 -13   4   8      755.92      767.42     27.36 o
 -12   4   8       41.81       27.01     15.22 o
 -11   4   8      952.81      941.32     25.89 o
 -10   4   8      206.94      215.30     14.97 o
  -9   4   8      940.83      953.36     23.42 o
  -8   4   8     3156.12     3090.05     36.88 o
  -7   4   8       53.31       54.57     10.92 o
  -6   4   8     3519.31     3455.28     38.57 o
  -5   4   8      253.15      268.28     10.20 o
  -4   4   8     3130.25     2959.07     32.42 o
  -3   4   8     2486.29     2533.08     38.80 o
  -2   4   8     1284.34     1348.03     28.51 o
  -1   4   8     3777.85     3834.64     72.16 o
   0   4   8      538.72      577.87     12.53 o
   1   4   8     7770.80     7852.01     96.43 o
   2   4   8     3989.14     4009.88     46.61 o
   3   4   8     1068.41     1046.87     19.07 o
   4   4   8     7690.96     7812.19     90.14 o
   5   4   8      149.33      147.31      7.84 o
   6   4   8     1297.61     1426.14     23.98 o
   7   4   8     5161.04     5191.67     58.03 o
   8   4   8      109.53      111.53     11.04 o
   9   4   8     4860.12     4919.13     55.12 o
  10   4   8     1004.00      937.85     25.55 o
  11   4   8     1251.87     1238.74     46.05 o
  12   4   8     2004.00     1984.62     40.40 o
  13   4   8       38.53       23.53     26.95 o
 -13   5   8     1236.75     1274.22     36.84 o
 -12   5   8     1636.67     1645.20     39.20 o
 -11   5   8      161.67      159.12     18.71 o
 -10   5   8     3305.03     3230.12     56.00 o
  -9   5   8     1314.85     1377.19     32.01 o
  -8   5   8     2194.85     2211.10     37.70 o
  -7   5   8     3713.74     3749.77     42.54 o
  -6   5   8      196.02      181.90     10.68 o
  -5   5   8     1307.35     1373.39     26.24 o
  -4   5   8     3126.12     3198.07     38.22 o
  -3   5   8      115.93      135.84      8.86 o
  -2   5   8    10155.89    10463.26    105.96 o
  -1   5   8        4.00        7.94      6.93 o
   0   5   8     3566.82     3721.99     46.94 o
   1   5   8     3141.87     3128.85     37.96 o
   2   5   8      452.15      438.47     15.61 o
   3   5   8     2892.33     2926.10     36.96 o
   4   5   8      651.46      715.47     18.20 o
   5   5   8     1997.15     1998.74     39.16 o
   6   5   8     1822.29     1906.52     29.95 o
   7   5   8        9.37        1.80     10.81 o
   8   5   8      206.56      192.33     16.20 o
   9   5   8       56.34       28.59     19.40 o
  10   5   8      288.46      247.20     19.00 o
  11   5   8       60.68       22.88     17.38 o
  12   5   8      229.29      221.94     21.04 o
 -12   6   8       39.77       53.73     21.79 o
 -11   6   8     2727.20     2800.79     49.15 o
 -10   6   8       53.39       43.08     23.52 o
  -9   6   8      463.93      463.79     21.39 o
  -8   6   8     1747.34     1674.97     37.36 o
  -7   6   8       82.29       89.85     15.12 o
  -6   6   8     2778.40     2801.81     41.17 o
  -5   6   8      474.15      486.11     16.13 o
  -4   6   8     4033.05     3909.24     50.70 o
  -3   6   8      713.66      691.67     21.45 o
  -2   6   8       20.32        1.05      8.04 o
  -1   6   8     2674.53     2656.05     37.37 o
   0   6   8     1230.80     1182.61     23.71 o
   1   6   8     2455.57     2342.64     31.88 o
   2   6   8     2534.32     2616.21     35.98 o
   3   6   8      117.44      117.34     10.67 o
   4   6   8     2527.86     2547.07     33.01 o
   5   6   8      809.16      788.21     22.53 o
   6   6   8     1084.99     1027.81     26.40 o
   7   6   8     2556.15     2553.62     41.64 o
   8   6   8      209.50      178.29     16.92 o
   9   6   8     2904.90     2859.58     47.08 o
  10   6   8      519.39      476.15     22.86 o
  11   6   8      193.12      198.05     21.03 o
 -10   7   8       88.27       85.92     23.23 o
  -9   7   8       96.52       62.51     21.26 o
  -8   7   8      391.34      393.27     24.60 o
  -7   7   8      539.69      557.98     25.60 o
  -6   7   8      146.69      111.31     17.86 o
  -5   7   8     1527.46     1542.25     33.81 o
  -4   7   8      185.58      194.17     15.11 o
  -3   7   8     1669.59     1700.54     34.00 o
  -2   7   8     2320.09     2292.10     39.78 o
  -1   7   8      656.16      592.29     31.34 o
   0   7   8     2918.33     2924.55     46.21 o
   1   7   8      527.12      538.56     18.82 o
   2   7   8     2203.90     2257.65     36.22 o
   3   7   8     3222.91     3189.07     46.30 o
   4   7   8      229.43      266.25     16.46 o
   5   7   8     3701.69     3574.01     51.32 o
   6   7   8     1096.67     1077.65     28.39 o
   7   7   8     1061.29     1062.97     28.61 o
   8   7   8     1820.26     1744.00     36.87 o
   9   7   8      101.77       61.38     17.83 o
  -7   8   8       40.90       38.67     20.95 o
  -6   8   8     2390.11     2370.20     50.98 o
  -5   8   8      597.69      587.81     24.95 o
  -4   8   8     1065.87     1039.95     29.59 o
  -3   8   8     2454.46     2481.22     73.63 o
  -2   8   8       92.14       95.39     14.40 o
  -1   8   8     1550.44     1547.52     40.80 o
   0   8   8      509.12      515.03     18.88 o
   1   8   8      380.61      356.21     16.88 o
   2   8   8     1053.50     1026.02     27.62 o
   3   8   8      161.11      161.54     16.00 o
   4   8   8     1674.24     1795.83     37.86 o
   5   8   8      449.76      425.70     30.60 o
   6   8   8      697.86      734.57     27.59 o
 -16   1   9       52.85       88.84     25.07 o
 -15   1   9      372.44      361.60     24.25 o
 -14   1   9      213.98      212.70     18.72 o
 -13   1   9        0.78      -14.42     14.80 o
 -12   1   9       60.83       50.67     13.06 o
 -11   1   9      110.26      122.24     12.60 o
 -10   1   9        8.43       -6.21     11.04 o
  -9   1   9      393.49      341.82     12.80 o
  -8   1   9      301.02      334.18     11.94 o
  -7   1   9      198.22      179.12      9.41 o
  -6   1   9      260.06      226.66      8.57 o
  -5   1   9      255.83      259.53      9.15 o
  -4   1   9       70.69       63.42      5.53 o
  -3   1   9     1052.04      998.74     13.95 o
  -2   1   9      110.46      161.83      5.50 o
  -1   1   9     3874.68     3898.97     32.22 o
   0   1   9      106.74       68.27      5.92 o
   1   1   9      861.37      966.19     12.92 o
   2   1   9     5470.00     5675.73     50.56 o
   3   1   9     4332.72     4566.42     44.61 o
   4   1   9       12.18        9.68      5.79 o
   5   1   9      506.51      483.22     15.08 o
   6   1   9      350.11      339.88      9.36 o
   7   1   9      437.64      419.37     11.08 o
   8   1   9     2028.62     2050.68     25.10 o
   9   1   9     1387.58     1397.99     22.56 o
  10   1   9       21.62       -0.73      9.50 o
  11   1   9        0.14       -7.69     10.07 o
  12   1   9       43.57       43.37     13.69 o
  13   1   9        2.08       -6.67     14.29 o
  14   1   9      236.06      236.98     19.52 o
  15   1   9      317.85      317.82     21.77 o
 -15   2   9       80.23       61.17     21.07 o
 -14   2   9      104.54      112.37     17.91 o
 -13   2   9      105.36      133.99     16.72 o
 -12   2   9      155.53      160.40     15.79 o
 -11   2   9       17.96       24.13     11.97 o
 -10   2   9      777.82      777.44     18.25 o
  -9   2   9      262.71      223.49     11.15 o
  -8   2   9      569.19      554.18     14.95 o
  -7   2   9       33.69       29.75      7.72 o
  -6   2   9       19.86       19.20      5.98 o
  -5   2   9      281.49      289.08      8.03 o
  -4   2   9     1385.78     1398.11     16.51 o
  -3   2   9        9.69       10.49      4.71 o
  -2   2   9     1613.95     1681.59     17.57 o
  -1   2   9      932.38     1039.04     13.43 o
   0   2   9      172.65      205.12      6.06 o
   1   2   9       30.17       22.41      4.69 o
   2   2   9     1737.28     1804.14     21.35 o
   3   2   9      103.43       84.49      4.87 o
   4   2   9      206.43      208.03      6.93 o
   5   2   9       20.34       16.32      6.03 o
   6   2   9       96.46       91.59      7.47 o
   7   2   9      291.02      288.14      8.96 o
   8   2   9      285.98      295.12      9.42 o
   9   2   9       56.44       58.80      9.43 o
  10   2   9       35.57       20.20      9.83 o
  11   2   9      257.43      233.97     13.38 o
  12   2   9       12.86       14.23     12.36 o
  13   2   9        1.08      -13.13     15.90 o
  14   2   9       64.16       36.31     21.45 o
 -15   3   9       18.57        0.23     20.90 o
 -14   3   9      195.09      223.37     21.70 o
 -13   3   9       96.38      109.73     18.72 o
 -12   3   9      933.08      981.07     26.80 o
 -11   3   9        2.07       -6.28     15.80 o
 -10   3   9        0.01       -5.33     11.86 o
  -9   3   9      517.72      499.42     14.66 o
  -8   3   9     2933.97     2905.14     34.79 o
  -7   3   9        0.25        6.44      6.67 o
  -6   3   9     4152.68     4147.78     40.73 o
  -5   3   9      509.04      475.19     10.09 o
  -4   3   9       65.79       53.20      7.55 o
  -3   3   9       86.08      122.97      7.05 o
  -2   3   9     2109.20     2424.50     29.41 o
  -1   3   9      419.42      456.52     16.09 o
   0   3   9      298.80      339.53      9.83 o
   1   3   9       24.03       48.33      6.75 o
   2   3   9       47.20       49.18      5.07 o
   3   3   9        8.99        9.85      5.29 o
   4   3   9        0.49        5.49      6.00 o
   5   3   9      722.29      692.95     14.63 o
   6   3   9        6.79       -0.98      7.28 o
   7   3   9      238.78      192.82     12.38 o
   8   3   9      336.47      327.01     12.32 o
   9   3   9      405.70      408.03     13.34 o
  10   3   9      186.20      165.35     13.36 o
  11   3   9       21.97       27.21     12.89 o
  12   3   9       12.38       -7.88     13.82 o
  13   3   9       15.43      -13.92     17.45 o
  14   3   9      127.78      145.59     38.52 o
 -14   4   9       53.16       80.79     20.58 o
 -13   4   9      437.27      394.36     22.83 o
 -12   4   9       16.13        4.74     16.59 o
 -11   4   9        0.94      -17.13     14.90 o
 -10   4   9      287.47      278.58     14.39 o
  -9   4   9      441.03      416.49     15.69 o
  -8   4   9        7.22        2.97      9.75 o
  -7   4   9      833.38      831.93     20.31 o
  -6   4   9      147.11      149.25     10.23 o
  -5   4   9     1348.77     1394.61     26.65 o
  -4   4   9      157.20      152.83      8.97 o
  -3   4   9        7.93       11.29      7.16 o
  -2   4   9      280.58      288.06     16.51 o
  -1   4   9       11.38       11.00      6.05 o
   0   4   9      202.67      205.10      8.00 o
   1   4   9     1195.31     1224.57     19.85 o
   2   4   9      965.20      979.51     17.30 o
   3   4   9       50.16       51.35      8.02 o
   4   4   9      591.62      583.08     14.08 o
   5   4   9      522.88      530.91     14.37 o
   6   4   9     2768.90     2647.88     34.69 o
   7   4   9      405.86      402.15     19.14 o
   8   4   9      453.12      481.03     14.97 o
   9   4   9      116.25       95.57     12.21 o
  10   4   9       36.00       39.17     15.83 o
  11   4   9       70.92       59.47     17.44 o
  12   4   9      223.63      222.30     20.83 o
  13   4   9      158.87      173.04     22.13 o
 -13   5   9       57.99       48.23     22.71 o
 -12   5   9       98.26      119.48     21.89 o
 -11   5   9       89.16      107.59     20.07 o
 -10   5   9      123.69      111.64     18.67 o
  -9   5   9      145.02      158.29     17.97 o
  -8   5   9      281.67      254.05     17.84 o
  -7   5   9       33.51       39.49     10.43 o
  -6   5   9      452.80      465.57     17.28 o
  -5   5   9      146.27      141.84     11.70 o
  -4   5   9      364.92      369.39     11.77 o
  -3   5   9      326.12      306.60     14.61 o
  -2   5   9        0.14        1.92      7.02 o
  -1   5   9      679.54      693.10     16.11 o
   0   5   9      284.83      259.41     12.93 o
   1   5   9       37.26       28.63      8.28 o
   2   5   9      126.42      118.66      8.23 o
   3   5   9      170.28      182.83     10.48 o
   4   5   9        1.35       -4.16      9.14 o
   5   5   9      120.69      103.85     11.76 o
   6   5   9      331.47      330.79     25.50 o
   7   5   9      719.11      625.98     20.55 o
   8   5   9       40.65       55.21     14.64 o
   9   5   9        7.57        8.14     15.08 o
  10   5   9       19.00      -19.12     16.11 o
  11   5   9      226.49      243.49     23.48 o
  12   5   9       60.94       54.50     19.44 o
 -11   6   9      283.72      280.31     23.43 o
 -10   6   9      416.96      450.59     24.27 o
  -9   6   9      217.03      188.58     19.00 o
  -8   6   9      357.70      348.67     20.19 o
  -7   6   9      269.98      248.02     17.50 o
  -6   6   9       30.49       27.33     11.78 o
  -5   6   9        1.34       -2.50     10.96 o
  -4   6   9      495.10      500.17     15.96 o
  -3   6   9        3.60       -2.66     17.02 o
  -2   6   9     1524.84     1562.20     27.53 o
  -1   6   9       94.32       57.78     15.17 o
   0   6   9      387.29      372.36     15.09 o
   1   6   9      204.83      226.88     11.37 o
   2   6   9        0.23       -5.27      9.17 o
   3   6   9       28.10       39.41     15.75 o
   4   6   9      389.10      385.07     18.94 o
   5   6   9      325.04      312.74     18.78 o
   6   6   9       87.86       76.89     14.01 o
   7   6   9      353.34      334.83     18.23 o
   8   6   9        5.53       20.95     15.17 o
   9   6   9        1.42      -31.61     15.80 o
  10   6   9      171.44      178.83     23.57 o
  -9   7   9        0.47       -9.29     23.61 o
  -8   7   9        0.98       29.46     19.53 o
  -7   7   9       31.35       22.11     17.92 o
  -6   7   9       12.65       -3.19     16.60 o
  -5   7   9        4.46       -8.67     13.61 o
  -4   7   9       90.85      105.70     14.36 o
  -3   7   9       42.26       32.30     12.88 o
  -2   7   9        1.74       -8.87     15.37 o
  -1   7   9       22.82       24.41     12.13 o
   0   7   9       17.18        9.24     14.68 o
   1   7   9       13.01       -0.38     14.53 o
   2   7   9       52.26       36.28     11.87 o
   3   7   9        1.35       13.83     13.45 o
   4   7   9      904.82      868.62     26.61 o
   5   7   9       29.05        6.13     13.35 o
   6   7   9       74.51      102.15     15.90 o
   7   7   9        1.73       -5.88     15.15 o
   8   7   9        2.44       10.96     16.43 o
  -6   8   9       47.63       77.11     21.83 o
  -5   8   9       89.47      101.85     18.69 o
  -4   8   9      410.46      440.00     17.53 o
  -3   8   9       40.79       80.43     15.43 o
  -2   8   9      147.56      153.55     15.87 o
  -1   8   9      187.15      244.81     25.52 o
   0   8   9       22.97       14.55     13.24 o
   1   8   9      497.54      511.26     25.62 o
   2   8   9      400.33      396.93     18.73 o
   3   8   9      246.23      259.52     24.63 o
   4   8   9      217.95      202.24     17.61 o
   5   8   9       53.06       28.50     16.76 o
 -16   0  10     1614.75     1628.46     96.63 o
 -15   0  10       15.01       26.74     25.98 o
 -14   0  10     1041.86     1007.25     45.52 o
 -13   0  10       25.75       20.08     18.60 o
 -12   0  10      614.14      584.15     26.37 o
 -11   0  10      803.49      773.55     32.46 o
 -10   0  10     2078.79     2147.08     48.14 o
  -9   0  10      281.04      300.53     16.76 o
  -8   0  10     1054.68     1120.58     27.25 o
  -7   0  10       55.42       48.49     11.26 o
  -6   0  10     3691.33     3682.69     52.31 o
  -5   0  10     1668.84     1541.81     27.53 o
  -4   0  10     2760.39     2684.08     35.35 o
  -3   0  10       84.53       65.23      7.28 o
  -2   0  10     8403.19     7995.66     98.97 o
  -1   0  10      252.86      261.56      8.52 o
   0   0  10     2226.41     2016.71     29.25 o
   1   0  10    10455.36    10612.52    148.56 o
   2   0  10     5514.76     5762.70     84.07 o
   3   0  10    16122.97    16987.80    203.04 o
   4   0  10     6650.85     7116.90    103.32 o
   5   0  10     2615.18     2370.21     36.06 o
   6   0  10     8115.57     8481.62    123.05 o
   7   0  10      564.79      565.10     18.66 o
   8   0  10     5309.36     5336.36     74.63 o
   9   0  10     2741.50     2758.52     72.27 o
  10   0  10      714.78      712.83     25.87 o
  11   0  10     1979.10     2070.91     57.71 o
  12   0  10       47.97       21.65     18.06 o
  13   0  10     2382.52     2464.93     55.23 o
  14   0  10     1187.41     1350.01     97.62 o
 -16   1  10     1215.82     1306.46     68.33 o
 -15   1  10      330.16      391.44     24.79 o
 -14   1  10      249.87      294.09     21.93 o
 -13   1  10     1364.99     1362.65     31.61 o
 -12   1  10      180.51      145.85     14.04 o
 -11   1  10     1931.91     1923.57     29.91 o
 -10   1  10      978.99      975.61     22.00 o
  -9   1  10       25.89       32.05     10.03 o
  -8   1  10     5579.55     5765.16     55.48 o
  -7   1  10      225.75      212.39      9.47 o
  -6   1  10     7289.35     7216.86     65.81 o
  -5   1  10     5178.35     4947.59     45.18 o
  -4   1  10     1663.01     1648.78     19.62 o
  -3   1  10     9986.05     9721.97     79.82 o
  -2   1  10       26.94       11.92      4.84 o
  -1   1  10    12567.41    12422.45     95.38 o
   0   1  10     6023.19     5994.71     56.93 o
   1   1  10     1083.94     1048.77     13.82 o
   2   1  10     1943.92     1714.70     22.39 o
   3   1  10        7.93        6.73      5.80 o
   4   1  10     6581.50     6872.95     65.51 o
   5   1  10     3233.37     3185.60     32.01 o
   6   1  10      134.46      140.00      8.00 o
   7   1  10     6947.11     7050.77     64.38 o
   8   1  10      779.05      773.81     16.77 o
   9   1  10     2979.57     3003.06     46.91 o
  10   1  10      775.75      748.23     17.00 o
  11   1  10       89.76       71.77     11.14 o
  12   1  10      720.81      732.19     20.70 o
  13   1  10      147.68      157.39     18.63 o
  14   1  10      133.94      128.00     18.65 o
 -15   2  10      742.61      788.27     30.03 o
 -14   2  10     1430.47     1554.99     34.92 o
 -13   2  10      330.16      343.83     23.12 o
 -12   2  10     3307.22     3391.31     47.53 o
 -11   2  10      962.46     1028.97     23.99 o
 -10   2  10     1361.10     1430.33     23.34 o
  -9   2  10     4334.14     4412.11     45.45 o
  -8   2  10      300.12      277.31     11.01 o
  -7   2  10     9056.69     8917.81     80.31 o
  -6   2  10     5496.13     5474.21     48.56 o
  -5   2  10     3648.40     3584.10     33.61 o
  -4   2  10     6536.78     6278.14     53.61 o
  -3   2  10      249.57      239.44      9.43 o
  -2   2  10     9425.38     9287.33     76.08 o
  -1   2  10    12763.00    12986.60    110.85 o
   0   2  10      512.31      482.59     10.14 o
   1   2  10     6857.51     6607.69     58.54 o
   2   2  10     2303.79     2410.86     26.82 o
   3   2  10     7382.17     7354.61     65.24 o
   4   2  10     3779.27     3646.74     35.15 o
   5   2  10      121.87      116.15      7.19 o
   6   2  10     3503.97     3583.91     36.26 o
   7   2  10      128.33      102.90      7.74 o
   8   2  10      140.03      148.10      8.67 o
   9   2  10     3506.05     3493.27     53.72 o
  10   2  10       59.72       44.16     10.31 o
  11   2  10     1398.63     1473.89     26.56 o
  12   2  10      189.82      184.40     14.13 o
  13   2  10      417.89      425.03     21.14 o
  14   2  10       42.86       21.93     18.18 o
 -15   3  10      340.53      348.05     25.36 o
 -14   3  10       16.82       15.99     19.36 o
 -13   3  10      243.64      231.31     20.50 o
 -12   3  10        1.08      -22.02     14.31 o
 -11   3  10      296.91      280.64     16.50 o
 -10   3  10      405.72      404.63     16.71 o
  -9   3  10     1015.30     1003.59     20.84 o
  -8   3  10     2424.89     2383.37     31.04 o
  -7   3  10        2.94       -7.05      7.50 o
  -6   3  10     3464.27     3571.77     34.11 o
  -5   3  10       47.35       41.67      6.25 o
  -4   3  10      542.95      505.26     12.48 o
  -3   3  10    10048.36     9981.03     93.70 o
  -2   3  10       78.20      123.79      7.26 o
  -1   3  10     1360.28     1161.43     18.63 o
   0   3  10     2523.22     2501.98     33.42 o
   1   3  10     5541.83     5763.84     55.98 o
   2   3  10     6555.26     6440.75     62.07 o
   3   3  10      198.34      209.92      7.14 o
   4   3  10     7641.76     7719.94     69.31 o
   5   3  10     1242.95     1253.85     19.38 o
   6   3  10     3177.33     3087.14     38.06 o
   7   3  10     5639.13     5538.34     62.18 o
   8   3  10       98.11      123.03     10.62 o
   9   3  10     3122.84     3125.97     36.22 o
  10   3  10     1030.01     1088.21     37.33 o
  11   3  10       64.94       42.43     13.39 o
  12   3  10     2055.58     2110.06     73.04 o
  13   3  10      401.43      400.04     22.73 o
 -14   4  10      500.83      493.25     28.66 o
 -13   4  10        0.75       -1.61     20.35 o
 -12   4  10     1079.61     1120.30     32.50 o
 -11   4  10      411.33      389.44     20.11 o
 -10   4  10      526.83      538.14     18.48 o
  -9   4  10      908.31      950.80     23.89 o
  -8   4  10        1.71       -5.00     10.16 o
  -7   4  10     2140.43     2138.95     31.03 o
  -6   4  10     2801.76     2770.16     36.74 o
  -5   4  10     1927.01     1802.12     24.33 o
  -4   4  10     2722.76     2685.47     33.74 o
  -3   4  10      430.22      438.32     12.02 o
  -2   4  10     3813.08     3772.89     39.61 o
  -1   4  10      484.43      436.28     10.69 o
   0   4  10     1534.26     1515.30     33.05 o
   1   4  10     3383.07     3272.94     38.64 o
   2   4  10      561.96      562.18     12.83 o
   3   4  10     5986.92     5998.49     64.83 o
   4   4  10      493.19      477.74     12.87 o
   5   4  10      796.37      795.30     17.73 o
   6   4  10     5284.18     5249.93     65.35 o
   7   4  10        0.20       -0.23      9.82 o
   8   4  10     3756.13     3868.14     54.44 o
   9   4  10     2098.92     2064.64     48.17 o
  10   4  10      663.53      662.60     25.33 o
  11   4  10     2117.21     2061.17     40.88 o
  12   4  10       32.73       -4.41     18.23 o
  13   4  10     1516.95     1537.95     38.87 o
 -13   5  10      817.73      821.98     33.46 o
 -12   5  10       13.86        2.12     20.35 o
 -11   5  10     3297.92     3368.59     60.17 o
 -10   5  10     1073.93     1140.93     34.11 o
  -9   5  10     1229.56     1226.21     46.89 o
  -8   5  10     4042.49     4059.88     55.35 o
  -7   5  10      175.80      132.99     11.61 o
  -6   5  10     3961.41     4008.65     52.71 o
  -5   5  10     6978.91     6955.58     74.47 o
  -4   5  10      311.62      314.76     11.87 o
  -3   5  10     6944.62     7075.84     74.93 o
  -2   5  10     1476.19     1469.73     23.38 o
  -1   5  10     3842.34     3894.65     44.86 o
   0   5  10     7029.34     6867.34     80.25 o
   1   5  10      358.77      375.83     13.73 o
   2   5  10     1122.94     1126.50     19.42 o
   3   5  10     1615.90     1562.28     25.40 o
   4   5  10      636.26      682.91     24.95 o
   5   5  10     1944.77     1992.88     37.90 o
   6   5  10        6.65       -2.80     13.87 o
   7   5  10     1381.35     1308.18     29.93 o
   8   5  10       10.94        3.66     14.41 o
   9   5  10     1112.21     1106.22     30.58 o
  10   5  10      198.93      183.97     18.87 o
  11   5  10       87.65       79.06     18.74 o
  12   5  10      367.04      333.35     23.40 o
 -11   6  10       24.20       13.55     19.89 o
 -10   6  10      498.96      480.80     24.81 o
  -9   6  10     1439.49     1497.28     39.68 o
  -8   6  10       34.87       45.30     20.03 o
  -7   6  10     2337.27     2277.36     57.09 o
  -6   6  10      989.65      924.90     24.96 o
  -5   6  10      822.23      822.47     23.08 o
  -4   6  10     1780.33     1781.52     32.95 o
  -3   6  10      384.34      371.05     14.43 o
  -2   6  10     4277.02     4156.41     53.41 o
  -1   6  10      868.06      871.51     21.83 o
   0   6  10     1060.46     1104.04     24.64 o
   1   6  10     2607.21     2576.40     38.54 o
   2   6  10      119.18      111.33     12.16 o
   3   6  10     3581.40     3551.75     49.40 o
   4   6  10     1454.66     1489.45     30.40 o
   5   6  10      708.68      679.14     24.61 o
   6   6  10     1373.06     1368.56     30.34 o
   7   6  10       14.03        1.35     15.46 o
   8   6  10     1233.15     1179.54     31.07 o
   9   6  10      861.07      775.99     26.23 o
  10   6  10      106.88      103.71     19.96 o
  -9   7  10      176.37      206.86     24.16 o
  -8   7  10      793.92      747.88     30.96 o
  -7   7  10        1.59        1.39     22.02 o
  -6   7  10      874.83      910.76     32.71 o
  -5   7  10      299.98      326.21     18.43 o
  -4   7  10      959.89      913.32     28.45 o
  -3   7  10      599.67      633.11     23.47 o
  -2   7  10      352.10      311.78     21.14 o
  -1   7  10     1481.66     1505.29     32.34 o
   0   7  10      643.70      640.76     24.01 o
   1   7  10     1243.32     1260.01     35.49 o
   2   7  10     2398.36     2369.19     38.30 o
   3   7  10        2.83      -10.24     12.55 o
   4   7  10     2947.10     2845.13     55.10 o
   5   7  10     1282.03     1193.42     32.31 o
   6   7  10      640.28      648.85     22.37 o
   7   7  10     1769.64     1663.06     58.35 o
   8   7  10      173.34      181.76     18.69 o
  -6   8  10      352.21      321.55     23.28 o
  -5   8  10      872.55      886.73     35.32 o
  -4   8  10     1689.67     1681.61     37.74 o
  -3   8  10        0.48        6.03     15.11 o
  -2   8  10     2193.90     2235.10     42.41 o
  -1   8  10     1559.78     1590.44     35.20 o
   0   8  10      505.10      497.73     20.18 o
   1   8  10     2495.99     2493.63     44.50 o
   2   8  10      352.01      357.22     19.91 o
   3   8  10     1121.47     1162.54     32.47 o
   4   8  10      278.15      254.46     22.89 o
   5   8  10      125.45      106.88     18.07 o
 -15   1  11       19.87        2.11     18.21 o
 -14   1  11      258.32      264.54     23.52 o
 -13   1  11      153.85      142.61     16.94 o
 -12   1  11      110.51      115.25     14.02 o
 -11   1  11        1.27       -3.75     11.49 o
 -10   1  11      198.59      222.11     12.99 o
  -9   1  11      130.86      128.30     10.67 o
  -8   1  11     3611.63     3493.37     37.48 o
  -7   1  11     1629.63     1610.14     22.22 o
  -6   1  11        1.97       -1.10      7.07 o
  -5   1  11      223.17      194.08      7.79 o
  -4   1  11     1039.97      988.66     15.29 o
  -3   1  11      116.07      119.41      5.57 o
  -2   1  11      539.07      576.47     10.16 o
  -1   1  11     1843.20     1832.61     18.87 o
   0   1  11      912.35      948.51     12.84 o
   1   1  11      569.33      524.58     11.10 o
   2   1  11       91.54       77.81      5.95 o
   3   1  11      392.26      434.09     17.93 o
   4   1  11      548.29      464.09     11.70 o
   5   1  11      233.99      232.58      8.68 o
   6   1  11       28.90       21.11      7.34 o
   7   1  11     1385.15     1430.78     20.76 o
   8   1  11      615.66      603.70     18.19 o
   9   1  11       56.50       20.69      9.10 o
  10   1  11      588.02      588.90     15.11 o
  11   1  11      130.07      132.27     12.84 o
  12   1  11       15.18        8.00     14.00 o
  13   1  11      518.48      498.06     21.84 o
  14   1  11        1.29      -19.11     17.43 o
 -15   2  11       29.32       13.57     20.54 o
 -14   2  11        4.35       16.33     17.26 o
 -13   2  11        2.61        8.73     15.93 o
 -12   2  11       41.61       43.58     14.97 o
 -11   2  11       36.63       42.11     14.31 o
 -10   2  11        2.02       -8.71     10.05 o
  -9   2  11       84.48       85.76     10.15 o
  -8   2  11        5.09       -2.31      9.73 o
  -7   2  11     1991.36     1993.20     23.54 o
  -6   2  11     1943.19     1873.69     23.42 o
  -5   2  11      384.64      365.39      9.38 o
  -4   2  11      509.39      535.13     12.59 o
  -3   2  11      610.51      561.97     12.35 o
  -2   2  11        0.08       -1.62      5.17 o
  -1   2  11      177.90      159.81      6.16 o
   0   2  11     2498.64     2560.38     26.00 o
   1   2  11      911.84     1021.82     14.43 o
   2   2  11      516.47      498.17     11.16 o
   3   2  11      922.77      946.89     15.07 o
   4   2  11      586.01      551.61     11.90 o
   5   2  11      325.12      299.34      9.31 o
   6   2  11      211.56      227.91      9.29 o
   7   2  11      809.90      793.27     17.22 o
   8   2  11      177.89      184.32      9.17 o
   9   2  11       42.45       32.92     10.05 o
  10   2  11      189.23      188.02     11.85 o
  11   2  11        9.84        8.30     13.19 o
  12   2  11       21.05       -9.89     12.81 o
  13   2  11        3.61       -7.93     18.48 o
  14   2  11       96.37      108.47     24.14 o
 -15   3  11      203.10      230.02     23.93 o
 -14   3  11       33.96       44.24     20.01 o
 -13   3  11       45.84       54.97     18.52 o
 -12   3  11       22.47       11.15     14.87 o
 -11   3  11       11.40       -4.02     16.06 o
 -10   3  11      118.05      136.80     17.95 o
  -9   3  11       54.57       57.17     10.36 o
  -8   3  11        4.51       13.60      9.31 o
  -7   3  11      104.09       95.72      9.71 o
  -6   3  11        3.03        8.22      6.81 o
  -5   3  11       86.72       85.26      6.89 o
  -4   3  11      517.47      504.16     11.36 o
  -3   3  11        0.55       -1.13      5.75 o
  -2   3  11     1559.69     1579.51     22.86 o
  -1   3  11      198.05      185.30      7.58 o
   0   3  11      167.03      158.04      7.62 o
   1   3  11     2191.73     2157.13     25.45 o
   2   3  11      577.99      555.51     15.76 o
   3   3  11      601.77      574.52     13.53 o
   4   3  11      520.19      530.63     16.67 o
   5   3  11       70.23       75.69      7.68 o
   6   3  11      396.45      397.98     12.25 o
   7   3  11     1436.01     1408.09     24.97 o
   8   3  11      670.40      673.08     23.89 o
   9   3  11      482.61      475.08     17.13 o
  10   3  11      214.13      225.96     16.23 o
  11   3  11       16.40        9.67     15.02 o
  12   3  11       33.10       26.39     16.42 o
  13   3  11      109.44       90.56     18.32 o
 -14   4  11       25.08       27.44     20.43 o
 -13   4  11       47.42       54.40     19.15 o
 -12   4  11      181.04      184.66     19.25 o
 -11   4  11      326.32      335.22     19.75 o
 -10   4  11       28.03       21.34     13.11 o
  -9   4  11        8.63        1.33     11.91 o
  -8   4  11      139.68      131.15     11.80 o
  -7   4  11        5.37        0.92      9.85 o
  -6   4  11     1324.94     1282.58     23.96 o
  -5   4  11      569.21      470.90     18.47 o
  -4   4  11       99.52       91.33      9.15 o
  -3   4  11       60.71       56.82      8.48 o
  -2   4  11       38.97       44.14      7.98 o
  -1   4  11       83.95       65.75      8.17 o
   0   4  11      302.12      285.15     11.86 o
   1   4  11      131.26      110.16     11.24 o
   2   4  11       34.03       25.62      8.18 o
   3   4  11     1470.35     1381.44     22.61 o
   4   4  11      411.64      453.75     15.21 o
   5   4  11      221.76      185.55     11.89 o
   6   4  11       14.21       18.40     16.67 o
   7   4  11       58.40       67.96     12.99 o
   8   4  11     1252.61     1203.47     30.47 o
   9   4  11     1443.37     1452.86     29.36 o
  10   4  11       27.23       44.16     16.70 o
  11   4  11      466.67      454.63     23.07 o
  12   4  11       58.39       72.00     19.74 o
 -13   5  11       76.36       71.64     23.57 o
 -12   5  11      116.45      122.41     22.28 o
 -11   5  11       89.31       86.98     20.26 o
 -10   5  11       11.95        8.30     25.13 o
  -9   5  11       53.19       52.68     17.03 o
  -8   5  11      303.14      303.24     16.65 o
  -7   5  11       72.97       99.75     11.48 o
  -6   5  11        6.51       19.45     11.56 o
  -5   5  11       76.90       72.91     10.05 o
  -4   5  11      304.78      321.89     15.03 o
  -3   5  11       13.46       10.54      7.97 o
  -2   5  11      121.67      118.05      9.58 o
  -1   5  11        2.49        2.15      9.50 o
   0   5  11       35.21       22.12      9.94 o
   1   5  11      143.23      131.58     10.32 o
   2   5  11       20.26        4.21      8.66 o
   3   5  11        6.22        3.63     10.69 o
   4   5  11      211.52      164.20     18.22 o
   5   5  11      703.22      636.41     22.35 o
   6   5  11        5.35       10.74     14.65 o
   7   5  11       22.69       19.46     15.83 o
   8   5  11        0.31        3.23     14.92 o
   9   5  11        2.50       -0.45     16.05 o
  10   5  11        4.22       10.04     17.23 o
  11   5  11       98.40       94.23     19.50 o
 -11   6  11      180.77      194.43     22.81 o
 -10   6  11       13.00       12.91     18.80 o
  -9   6  11       93.81      115.10     19.03 o
  -8   6  11        1.45      -11.96     15.91 o
  -7   6  11      124.33      120.50     16.59 o
  -6   6  11      373.01      346.25     16.46 o
  -5   6  11      996.40      992.58     30.06 o
  -4   6  11      272.19      296.54     14.50 o
  -3   6  11     1123.15     1130.58     24.99 o
  -2   6  11        0.61       -1.82     12.14 o
  -1   6  11      714.28      772.18     23.01 o
   0   6  11      550.92      631.89     19.53 o
   1   6  11      100.22      115.03     12.18 o
   2   6  11        4.89      -11.08     11.36 o
   3   6  11       38.73       66.90     12.64 o
   4   6  11       22.26       42.26     13.21 o
   5   6  11      145.28      148.65     16.57 o
   6   6  11      151.32      138.57     15.73 o
   7   6  11      139.69      137.70     16.48 o
   8   6  11        4.83      -10.41     16.00 o
   9   6  11        8.25       14.82     17.17 o
  10   6  11       47.71       46.80     18.80 o
  -9   7  11      363.40      319.29     34.02 o
  -8   7  11      405.60      424.85     64.80 o
  -7   7  11        0.59       -3.63     18.58 o
  -6   7  11        0.15      -23.39     14.74 o
  -5   7  11       10.10       -3.96     14.52 o
  -4   7  11        7.65        0.47     12.29 o
  -3   7  11       12.24       22.09     13.92 o
  -2   7  11       56.35       58.63     21.27 o
  -1   7  11       37.12       47.78     13.88 o
   0   7  11        0.61       23.03     12.17 o
   1   7  11      192.69      201.06     14.57 o
   2   7  11       64.84       58.11     13.15 o
   3   7  11      141.56      142.95     16.00 o
   4   7  11        0.04      -18.43     13.99 o
   5   7  11       67.14       84.26     14.90 o
   6   7  11        0.37       -9.85     14.77 o
   7   7  11       36.46       56.56     16.62 o
   8   7  11       24.39        9.69     17.33 o
  -6   8  11      172.57      157.40     21.53 o
  -5   8  11       30.64       35.02     17.55 o
  -4   8  11       88.29      102.13     17.40 o
  -3   8  11      185.20      201.37     19.20 o
  -2   8  11      258.15      324.20     19.03 o
  -1   8  11      125.87      136.80     16.60 o
   0   8  11      282.33      289.02     18.63 o
   1   8  11       94.34       69.56     15.67 o
   2   8  11      277.29      337.28     19.34 o
   3   8  11      450.98      451.36     21.93 o
   4   8  11      148.53      123.61     17.78 o
 -15   0  12      931.49      882.27     71.74 o
 -14   0  12       88.72       59.24     21.77 o
 -13   0  12      967.13      873.78     31.10 o
 -12   0  12      391.88      388.64     22.52 o
 -11   0  12     1475.53     1349.00     34.63 o
 -10   0  12       30.85       25.78     14.88 o
  -9   0  12     4090.00     3900.10     59.27 o
  -8   0  12      266.68      239.68     15.78 o
  -7   0  12     4958.72     4971.47     69.11 o
  -6   0  12      176.17      215.06     11.85 o
  -5   0  12     5368.99     5208.31     56.91 o
  -4   0  12      166.20      140.87     11.93 o
  -3   0  12     2557.44     2559.20     34.12 o
  -2   0  12     1333.82     1215.74     20.31 o
  -1   0  12     4325.09     4315.71     57.38 o
   0   0  12     4773.67     4647.71     60.52 o
   1   0  12     1422.90     1444.31     27.39 o
   2   0  12      841.80      646.35     19.82 o
   3   0  12      997.75      952.65     28.98 o
   4   0  12     1217.41     1065.77     31.65 o
   5   0  12     3880.40     3889.58     54.60 o
   6   0  12       84.01       81.02     11.54 o
   7   0  12     4099.06     4384.67     61.79 o
   8   0  12      991.55     1051.05     30.60 o
   9   0  12     4402.88     4497.20     65.08 o
  10   0  12     5197.05     5418.09     76.41 o
  11   0  12     1316.38     1298.76     36.16 o
  12   0  12     2708.60     2793.66     53.73 o
  13   0  12     2425.63     2602.23     60.99 o
  14   0  12      260.68      261.11     29.86 o
 -15   1  12      257.36      266.70     19.79 o
 -14   1  12      899.69      905.58     26.69 o
 -13   1  12        5.56        1.23     14.34 o
 -12   1  12      763.62      825.67     20.49 o
 -11   1  12     2047.72     2043.01     29.54 o
 -10   1  12      759.87      713.39     17.60 o
  -9   1  12     8862.86     8713.01     80.76 o
  -8   1  12       47.91       53.91      9.23 o
  -7   1  12     2930.43     2870.30     34.35 o
  -6   1  12     2619.29     2554.55     31.33 o
  -5   1  12      872.60      857.86     14.64 o
  -4   1  12     5262.53     5156.75     45.65 o
  -3   1  12     2648.80     2599.73     25.93 o
  -2   1  12     3454.05     3516.07     30.69 o
  -1   1  12     3513.88     3226.73     29.71 o
   0   1  12       56.09       67.89      6.15 o
   1   1  12    10397.62    10103.20     87.84 o
   2   1  12     5099.99     5303.74     48.59 o
   3   1  12     3873.21     3892.24     40.10 o
   4   1  12     3962.78     3663.66     38.88 o
   5   1  12      465.73      457.12     10.97 o
   6   1  12     7700.56     7765.01     70.30 o
   7   1  12      421.30      440.51     11.94 o
   8   1  12      350.86      371.93     12.03 o
   9   1  12      749.86      747.43     19.12 o
  10   1  12      102.50      132.21     12.01 o
  11   1  12     2271.35     2194.15     38.41 o
  12   1  12      143.56      119.05     15.49 o
  13   1  12      126.70      132.39     19.65 o
  14   1  12      269.44      272.70     21.08 o
 -15   2  12      127.48      158.73     22.84 o
 -14   2  12      379.47      421.78     23.69 o
 -13   2  12     2621.29     2747.16     57.22 o
 -12   2  12      706.89      704.85     22.57 o
 -11   2  12     2080.05     2109.53     50.03 o
 -10   2  12     3808.39     3853.71     45.78 o
  -9   2  12        0.17      -14.65      9.44 o
  -8   2  12     5122.18     5074.90     47.28 o
  -7   2  12     7154.51     6893.07     60.56 o
  -6   2  12      774.10      758.23     16.08 o
  -5   2  12     7596.98     7430.70     63.79 o
  -4   2  12     1502.51     1471.84     20.01 o
  -3   2  12     8688.41     8593.78     68.09 o
  -2   2  12     1643.29     1487.77     18.43 o
  -1   2  12      778.03      784.80     12.58 o
   0   2  12    11018.48    10692.01     98.93 o
   1   2  12     1177.71     1128.80     15.79 o
   2   2  12     3754.40     3558.33     34.68 o
   3   2  12     8276.61     8598.33     76.17 o
   4   2  12       85.85      121.93      6.61 o
   5   2  12     2935.94     2811.63     29.97 o
   6   2  12     2713.98     2612.43     29.40 o
   7   2  12      255.71      276.68      9.79 o
   8   2  12     3972.94     3967.17     45.15 o
   9   2  12      243.77      234.50     13.05 o
  10   2  12      567.20      561.53     17.32 o
  11   2  12       16.74       22.17     12.22 o
  12   2  12      492.05      489.49     19.10 o
  13   2  12      599.86      606.65     26.68 o
 -14   3  12      829.38      842.45     30.12 o
 -13   3  12      388.67      404.67     20.78 o
 -12   3  12       71.01       81.73     16.02 o
 -11   3  12      559.19      523.39     21.20 o
 -10   3  12       14.40       19.89     14.85 o
  -9   3  12     2782.44     2764.17     38.47 o
  -8   3  12      154.23      142.66     11.00 o
  -7   3  12      642.49      625.46     15.77 o
  -6   3  12      295.12      300.33      9.65 o
  -5   3  12      814.23      742.65     14.26 o
  -4   3  12     3294.51     3293.72     36.18 o
  -3   3  12      546.17      546.88     12.55 o
  -2   3  12     1857.75     1757.59     22.79 o
  -1   3  12     6459.15     6557.31     63.53 o
   0   3  12     2136.41     2095.04     27.84 o
   1   3  12     5359.98     5271.06     52.46 o
   2   3  12       11.23       21.51      6.81 o
   3   3  12     7932.31     7855.51     75.72 o
   4   3  12      455.23      462.71     12.56 o
   5   3  12      313.94      308.43     12.81 o
   6   3  12     4618.01     4639.13     52.95 o
   7   3  12       21.27       26.66     11.82 o
   8   3  12     3221.98     3190.87     46.24 o
   9   3  12     3200.40     3233.52     50.04 o
  10   3  12       74.22       70.74     14.91 o
  11   3  12     2408.60     2431.76     39.87 o
  12   3  12      392.26      399.57     20.75 o
  13   3  12      451.12      457.69     34.82 o
 -14   4  12      110.00      106.30     21.93 o
 -13   4  12      795.90      826.16     37.17 o
 -12   4  12     1230.55     1245.98     34.32 o
 -11   4  12      104.53      131.14     17.60 o
 -10   4  12      811.20      816.92     37.77 o
  -9   4  12       94.39       94.05     13.55 o
  -8   4  12      517.38      499.75     16.80 o
  -7   4  12      868.26      864.08     21.41 o
  -6   4  12      462.75      467.78     14.77 o
  -5   4  12     1077.28     1041.34     21.13 o
  -4   4  12        1.05        3.83      9.51 o
  -3   4  12     4221.12     4135.76     43.87 o
  -2   4  12      248.63      230.98     10.41 o
  -1   4  12     1704.89     1656.67     24.91 o
   0   4  12     4429.01     4409.62     50.06 o
   1   4  12       12.79        8.93      8.42 o
   2   4  12     2221.51     2121.15     29.39 o
   3   4  12     5037.00     4811.66     60.46 o
   4   4  12      755.84      700.44     19.81 o
   5   4  12     5776.45     5876.90     70.86 o
   6   4  12        6.19       12.36     11.11 o
   7   4  12     1549.19     1620.40     38.93 o
   8   4  12      749.55      802.75     24.79 o
   9   4  12      270.19      289.93     19.11 o
  10   4  12     1683.92     1723.86     44.00 o
  11   4  12       35.96       43.48     18.45 o
  12   4  12     1855.31     1888.75     63.19 o
 -12   5  12     1872.13     1884.62     59.45 o
 -11   5  12      622.86      618.66     33.21 o
 -10   5  12      484.89      514.36     29.73 o
  -9   5  12     3426.31     3344.84     66.73 o
  -8   5  12      871.96      835.11     25.60 o
  -7   5  12     3367.41     3382.53     43.96 o
  -6   5  12     6269.26     6283.79     77.09 o
  -5   5  12     1045.95     1080.59     22.75 o
  -4   5  12     4462.60     4610.31     53.14 o
  -3   5  12     1593.69     1508.44     23.11 o
  -2   5  12     1930.82     1930.99     28.42 o
  -1   5  12     3538.94     3592.91     47.93 o
   0   5  12       43.60       49.70     10.64 o
   1   5  12     6479.94     6550.66     71.13 o
   2   5  12     1940.30     1948.97     32.56 o
   3   5  12      598.74      639.18     20.00 o
   4   5  12     2544.10     2479.06     57.24 o
   5   5  12      210.42      169.69     16.20 o
   6   5  12     3144.76     3000.60     51.87 o
   7   5  12     1997.64     2043.45     42.19 o
   8   5  12       80.65       91.76     16.66 o
   9   5  12      366.64      347.24     21.03 o
  10   5  12       12.03       -7.52     17.75 o
  11   5  12      194.46      202.20     22.58 o
 -11   6  12      193.01      176.34     22.95 o
 -10   6  12     1034.58     1018.85     34.33 o
  -9   6  12       39.15       22.93     23.76 o
  -8   6  12      846.14      890.47     30.73 o
  -7   6  12       21.80       25.78     13.78 o
  -6   6  12       41.01       53.85     13.32 o
  -5   6  12     2669.58     2703.01     41.46 o
  -4   6  12       73.13       77.03     12.51 o
  -3   6  12     3884.29     3757.65     57.32 o
  -2   6  12     1530.53     1601.22     30.60 o
  -1   6  12      708.70      684.17     20.33 o
   0   6  12     3292.33     3292.59     46.36 o
   1   6  12      351.65      334.19     15.43 o
   2   6  12     2650.85     2619.16     40.74 o
   3   6  12     1930.69     1897.44     34.39 o
   4   6  12      894.67      893.84     25.27 o
   5   6  12     2185.13     2287.56     43.47 o
   6   6  12       56.18       32.17     16.75 o
   7   6  12      484.77      480.01     35.85 o
   8   6  12      561.13      521.20     22.92 o
   9   6  12       62.56       46.99     17.95 o
  -9   7  12      400.07      389.77     35.20 o
  -8   7  12       90.40      124.45     37.29 o
  -7   7  12      423.50      397.04     25.36 o
  -6   7  12      410.23      429.54     21.43 o
  -5   7  12      447.06      452.97     19.16 o
  -4   7  12      612.95      636.33     28.84 o
  -3   7  12        9.74       -8.61     14.38 o
  -2   7  12     1084.13     1088.49     39.68 o
  -1   7  12      462.66      439.08     19.62 o
   0   7  12      650.74      724.69     35.16 o
   1   7  12     1277.05     1280.73     42.55 o
   2   7  12       18.34       10.37     13.16 o
   3   7  12     1552.22     1549.26     41.00 o
   4   7  12      555.64      589.11     24.53 o
   5   7  12      358.83      334.76     18.25 o
   6   7  12     2227.49     2157.11     65.08 o
   7   7  12      349.39      342.12     20.45 o
  -5   8  12     1397.36     1453.35     37.39 o
  -4   8  12      356.82      349.02     20.97 o
  -3   8  12      965.21     1022.49     31.65 o
  -2   8  12     1661.16     1629.30     37.71 o
  -1   8  12       24.19       13.02     15.76 o
   0   8  12     2627.20     2657.07     52.86 o
   1   8  12       13.93       40.42     15.81 o
   2   8  12     1283.77     1251.64     33.61 o
   3   8  12      539.33      480.03     25.00 o
   4   8  12      101.89      125.73     18.29 o
 -15   1  13      198.39      218.43     20.88 o
 -14   1  13      269.51      306.79     19.13 o
 -13   1  13       32.83       34.34     14.33 o
 -12   1  13      213.99      194.08     13.63 o
 -11   1  13      607.48      580.94     17.03 o
 -10   1  13       21.99       30.42     10.79 o
  -9   1  13      507.53      512.92     17.36 o
  -8   1  13       92.86      104.62     10.02 o
  -7   1  13        4.41        6.26      7.39 o
  -6   1  13     1244.43     1196.67     17.04 o
  -5   1  13      484.42      437.07     10.65 o
  -4   1  13       35.04       38.90      5.99 o
  -3   1  13       14.46        9.58      5.58 o
  -2   1  13     1055.17     1018.42     13.66 o
  -1   1  13      698.04      660.34     11.33 o
   0   1  13     2382.30     2456.72     26.88 o
   1   1  13       47.95       32.79      5.94 o
   2   1  13      107.07      106.42      8.87 o
   3   1  13      130.27      116.67      7.91 o
   4   1  13     2252.28     2357.76     28.28 o
   5   1  13      459.55      379.76     11.83 o
   6   1  13      753.89      702.38     15.80 o
   7   1  13      177.33      141.24      9.75 o
   8   1  13       50.65       32.52     10.40 o
   9   1  13       90.98      127.95     10.75 o
  10   1  13      132.10      139.42     13.09 o
  11   1  13       46.90       52.94     12.78 o
  12   1  13      441.74      432.35     24.06 o
  13   1  13       94.14      104.59     18.40 o
  14   1  13      157.70      171.97     20.45 o
 -15   2  13       37.74       34.38     19.46 o
 -14   2  13        3.21       11.46     17.73 o
 -13   2  13      694.34      756.16     26.14 o
 -12   2  13       48.08       28.35     15.35 o
 -11   2  13        1.76        8.95     15.88 o
 -10   2  13      105.84      103.49     12.78 o
  -9   2  13      351.65      333.71     12.04 o
  -8   2  13      249.94      243.44     10.69 o
  -7   2  13     1141.97     1153.62     19.94 o
  -6   2  13      195.57      200.35     13.19 o
  -5   2  13      411.94      425.87     11.24 o
  -4   2  13       21.53       33.78      6.38 o
  -3   2  13      220.11      222.14      7.98 o
  -2   2  13      738.95      831.69     13.31 o
  -1   2  13       20.07       10.56      5.64 o
   0   2  13      662.04      659.45     13.16 o
   1   2  13      242.07      243.82     10.34 o
   2   2  13       20.00       13.61      6.80 o
   3   2  13       32.56       40.05      7.01 o
   4   2  13        0.88       -1.29      7.48 o
   5   2  13       10.71        6.84      6.72 o
   6   2  13     1898.40     1886.72     24.37 o
   7   2  13       32.19       20.08      8.02 o
   8   2  13       53.95       45.28      9.27 o
   9   2  13      130.00      105.21     11.97 o
  10   2  13        0.26      -15.52     13.32 o
  11   2  13      189.99      176.42     15.20 o
  12   2  13      222.27      217.19     18.62 o
  13   2  13      117.12      113.62     21.01 o
 -14   3  13        0.80       21.05     20.21 o
 -13   3  13      119.61      117.72     18.02 o
 -12   3  13       19.74       13.80     15.49 o
 -11   3  13      603.50      585.73     23.92 o
 -10   3  13       48.99       40.21     13.79 o
  -9   3  13      543.55      539.94     16.16 o
  -8   3  13        7.60       -1.80     10.02 o
  -7   3  13       36.12       32.32      9.91 o
  -6   3  13      148.65      178.07     10.68 o
  -5   3  13      362.83      380.30     10.19 o
  -4   3  13        2.24        6.94      6.39 o
  -3   3  13      784.41      863.54     17.72 o
  -2   3  13        0.55       -7.09      6.58 o
  -1   3  13      117.40      136.24      7.87 o
   0   3  13      405.57      362.35     10.37 o
   1   3  13      579.93      537.66     13.03 o
   2   3  13     1787.10     1743.49     23.43 o
   3   3  13     1238.54     1288.64     20.66 o
   4   3  13        2.22       10.84      8.25 o
   5   3  13       13.28        7.56      9.35 o
   6   3  13      782.84      821.76     22.84 o
   7   3  13       18.91       33.05     12.36 o
   8   3  13      127.62      129.02     15.61 o
   9   3  13      640.48      616.93     19.39 o
  10   3  13       71.76       48.50     16.45 o
  11   3  13       51.24       51.79     16.32 o
  12   3  13        1.00       -6.36     16.88 o
  13   3  13        3.28       -1.97     22.47 o
 -13   4  13      101.82      110.37     20.48 o
 -12   4  13      185.86      217.56     21.68 o
 -11   4  13        6.39        0.25     16.35 o
 -10   4  13      239.29      230.63     16.21 o
  -9   4  13       74.34       76.08     13.67 o
  -8   4  13       52.25       41.59     11.65 o
  -7   4  13       60.19       64.82     11.31 o
  -6   4  13      561.94      531.78     15.79 o
  -5   4  13      174.65      154.01     10.19 o
  -4   4  13      275.87      234.62     10.69 o
  -3   4  13        0.06       -3.32      8.75 o
  -2   4  13       54.25       59.24      9.05 o
  -1   4  13      149.36      130.47      9.72 o
   0   4  13       14.56        1.44      8.63 o
   1   4  13     2499.08     2523.88     33.50 o
   2   4  13     6677.69     6185.54     67.23 o
   3   4  13      152.60      124.79     12.48 o
   4   4  13        3.08       -2.38      9.76 o
   5   4  13      280.89      294.55     14.35 o
   6   4  13       60.69       64.29     12.36 o
   7   4  13       62.93       57.38     16.06 o
   8   4  13     1705.90     1688.32     33.96 o
   9   4  13       63.65       37.02     18.51 o
  10   4  13       48.53       37.24     17.99 o
  11   4  13       11.44       11.76     18.44 o
  12   4  13      132.43      124.16     21.38 o
 -12   5  13       11.18       13.00     21.70 o
 -11   5  13        3.89        0.68     19.93 o
 -10   5  13       34.74       28.20     18.69 o
  -9   5  13        6.07        8.78     15.03 o
  -8   5  13       40.39       49.50     12.69 o
  -7   5  13       25.59       39.19     11.97 o
  -6   5  13      224.93      243.86     15.20 o
  -5   5  13       82.18       93.89     11.14 o
  -4   5  13      146.22      171.18     10.77 o
  -3   5  13      128.51      153.36     11.14 o
  -2   5  13       17.08        7.08      9.25 o
  -1   5  13       13.00       16.52     10.65 o
   0   5  13       23.80       21.74      9.76 o
   1   5  13      218.32      171.79     11.52 o
   2   5  13      554.60      498.15     21.46 o
   3   5  13      237.72      194.82     14.26 o
   4   5  13      176.76      117.27     13.96 o
   5   5  13       63.38       52.61     15.24 o
   6   5  13      129.35      106.23     16.87 o
   7   5  13        0.82       10.72     16.31 o
   8   5  13        1.35        1.60     17.51 o
   9   5  13       20.00       19.10     17.13 o
  10   5  13       13.51       24.91     18.50 o
  11   5  13      102.44      121.73     20.74 o
 -11   6  13       16.03       14.66     21.34 o
 -10   6  13      215.77      226.73     22.77 o
  -9   6  13       44.86       46.95     19.03 o
  -8   6  13      145.90      168.23     18.88 o
  -7   6  13     1086.76     1105.84     29.07 o
  -6   6  13      339.02      329.46     16.99 o
  -5   6  13      642.71      686.88     21.10 o
  -4   6  13      770.99      844.30     24.33 o
  -3   6  13        0.61       18.99     12.01 o
  -2   6  13      708.06      738.54     21.26 o
  -1   6  13      261.06      271.94     14.76 o
   0   6  13       26.72       36.59     11.99 o
   1   6  13      361.61      367.24     16.38 o
   2   6  13      267.32      274.69     15.84 o
   3   6  13       16.41       16.67     13.02 o
   4   6  13      587.46      524.12     21.22 o
   5   6  13       75.20       91.01     16.74 o
   6   6  13       96.07       91.52     18.07 o
   7   6  13      225.01      218.25     18.72 o
   8   6  13      337.99      342.21     21.17 o
   9   6  13      119.57      145.70     19.83 o
  -8   7  13      105.86       95.05     22.33 o
  -7   7  13      227.61      232.38     23.07 o
  -6   7  13       14.60       -4.05     16.61 o
  -5   7  13       19.53       16.88     15.98 o
  -4   7  13       12.09        1.27     15.28 o
  -3   7  13        0.56       10.36     15.16 o
  -2   7  13      167.02      149.97     16.90 o
  -1   7  13      305.95      334.50     19.10 o
   0   7  13       13.25       14.23     13.26 o
   1   7  13       85.07       90.89     15.55 o
   2   7  13       31.93       34.25     14.15 o
   3   7  13        0.69       12.66     14.15 o
   4   7  13        8.02       10.44     16.79 o
   5   7  13       19.79       32.56     19.24 o
   6   7  13        9.34       24.01     16.15 o
   7   7  13       75.91       83.24     17.95 o
  -4   8  13        3.03        6.55     17.04 o
  -3   8  13        1.14       -5.48     16.53 o
  -2   8  13        6.88       14.34     16.49 o
  -1   8  13      194.02      188.57     21.85 o
   0   8  13        1.86        8.84     15.87 o
   1   8  13       12.63       17.87     16.28 o
   2   8  13       49.68       57.15     17.02 o
   3   8  13       14.07        0.78     15.64 o
 -15   0  14      515.99      434.75     33.61 o
 -14   0  14      934.24      863.91     37.19 o
 -13   0  14      568.50      658.18     28.45 o
 -12   0  14      109.22       78.24     19.13 o
 -11   0  14       35.87       35.71     16.67 o
 -10   0  14     2807.32     2799.82     51.00 o
  -9   0  14      190.18      175.40     16.24 o
  -8   0  14     2415.91     2378.72     37.88 o
  -7   0  14      471.17      458.01     16.32 o
  -6   0  14     2090.05     2048.36     29.49 o
  -5   0  14      117.68       87.90     10.50 o
  -4   0  14     1981.70     1853.84     29.41 o
  -3   0  14     2078.27     2068.85     30.15 o
  -2   0  14     2961.58     3056.43     39.51 o
  -1   0  14     1173.67     1127.76     22.32 o
   0   0  14       39.65       25.12      7.91 o
   1   0  14     2740.38     2529.29     42.25 o
   2   0  14     1810.26     1645.64     33.56 o
   3   0  14     2724.70     2848.54     42.84 o
   4   0  14     3854.97     3969.31     55.89 o
   5   0  14      202.22      229.85     13.88 o
   6   0  14     2633.27     2803.24     44.66 o
   7   0  14     1013.36     1132.90     28.26 o
   8   0  14      688.76      672.84     22.62 o
   9   0  14     2003.62     2147.05     54.85 o
  10   0  14      660.62      657.20     34.45 o
  11   0  14     1431.17     1519.34     40.05 o
  12   0  14     1680.82     1788.63     52.15 o
  13   0  14      101.71      104.38     26.99 o
 -15   1  14      859.78      905.38     26.98 o
 -14   1  14      154.74      175.58     18.16 o
 -13   1  14       42.54       31.28     15.51 o
 -12   1  14     1802.76     1768.38     27.52 o
 -11   1  14      312.90      355.96     14.35 o
 -10   1  14     2898.17     2852.99     33.03 o
  -9   1  14       78.05       88.06     10.32 o
  -8   1  14     4457.21     4227.54     39.53 o
  -7   1  14     2352.62     2292.69     25.23 o
  -6   1  14     1606.02     1596.00     21.10 o
  -5   1  14     6858.00     6551.34     52.06 o
  -4   1  14     2048.11     2041.13     30.47 o
  -3   1  14     1487.53     1323.55     16.29 o
  -2   1  14     6877.42     6781.73     55.22 o
  -1   1  14      484.32      464.75     12.70 o
   0   1  14     8447.57     8303.56     78.29 o
   1   1  14     2809.99     2625.09     27.70 o
   2   1  14     1970.67     1955.13     22.93 o
   3   1  14     6796.66     6591.43     64.44 o
   4   1  14       55.24       44.97      8.20 o
   5   1  14     5728.31     5563.63     52.81 o
   6   1  14      912.34      893.09     19.65 o
   7   1  14      216.74      181.47     10.37 o
   8   1  14     5074.38     5034.97     54.99 o
   9   1  14       79.88       90.17     10.91 o
  10   1  14     1207.78     1177.42     27.36 o
  11   1  14      142.89      151.33     14.24 o
  12   1  14      597.74      598.09     21.26 o
  13   1  14      334.06      344.18     25.36 o
 -15   2  14       19.48       36.34     19.58 o
 -14   2  14      772.38      822.21     26.99 o
 -13   2  14      554.70      552.77     22.76 o
 -12   2  14     1327.28     1349.97     31.20 o
 -11   2  14     1932.97     1947.44     37.93 o
 -10   2  14      178.46      153.93     19.46 o
  -9   2  14      871.10      898.91     18.61 o
  -8   2  14      329.30      364.56     12.95 o
  -7   2  14     1088.34     1017.95     19.44 o
  -6   2  14     9314.80     9110.71     82.70 o
  -5   2  14     1283.77     1238.48     18.32 o
  -4   2  14     7589.90     7593.60     61.88 o
  -3   2  14     4330.36     4178.32     35.01 o
  -2   2  14     1017.49     1008.12     14.75 o
  -1   2  14    14702.08    14372.12    116.90 o
   0   2  14     2837.30     2705.80     28.77 o
   1   2  14      880.28      796.16     14.61 o
   2   2  14     7354.98     7092.66     68.83 o
   3   2  14        7.59       -8.26      6.93 o
   4   2  14     3227.82     3157.77     35.72 o
   5   2  14     4935.92     4958.78     47.73 o
   6   2  14     2441.35     2449.68     39.49 o
   7   2  14     2429.17     2410.33     31.54 o
   8   2  14      123.95      120.26     12.30 o
   9   2  14      605.53      653.39     21.65 o
  10   2  14     1612.75     1711.14     35.33 o
  11   2  14       18.66        3.97     14.10 o
  12   2  14      600.50      584.27     31.89 o
  13   2  14       88.53       69.19     21.01 o
 -14   3  14      359.24      378.76     25.02 o
 -13   3  14      177.73      174.63     19.42 o
 -12   3  14      788.80      815.03     29.80 o
 -11   3  14       10.33      -10.15     14.41 o
 -10   3  14     1609.74     1656.84     32.19 o
  -9   3  14      238.43      221.49     13.38 o
  -8   3  14      463.13      429.60     20.13 o
  -7   3  14     4898.42     5011.40     54.25 o
  -6   3  14        1.88        4.30     10.00 o
  -5   3  14      604.36      611.68     22.67 o
  -4   3  14     1380.26     1444.95     19.25 o
  -3   3  14     2316.57     2292.69     28.28 o
  -2   3  14     2369.96     2339.95     29.04 o
  -1   3  14        0.73       -1.46      6.03 o
   0   3  14     3629.19     3484.74     37.88 o
   1   3  14      396.93      411.05     10.29 o
   2   3  14     5240.78     5216.12     53.14 o
   3   3  14     1914.48     1960.63     26.39 o
   4   3  14      169.08      177.71     11.44 o
   5   3  14     3484.48     3489.59     47.62 o
   6   3  14      520.42      526.14     22.11 o
   7   3  14      906.76      944.93     25.76 o
   8   3  14     4330.61     4415.62     59.64 o
   9   3  14       68.54       52.37     17.00 o
  10   3  14     2614.40     2664.77     68.57 o
  11   3  14      384.42      354.11     20.03 o
  12   3  14      604.64      633.05     27.35 o
 -13   4  14      390.80      395.54     40.24 o
 -12   4  14       46.09       59.53     18.77 o
 -11   4  14     1348.08     1380.88     32.03 o
 -10   4  14      456.15      473.78     19.44 o
  -9   4  14     1069.72     1099.11     24.47 o
  -8   4  14      345.72      364.62     15.67 o
  -7   4  14      325.31      287.20     14.23 o
  -6   4  14     1948.93     1868.96     29.95 o
  -5   4  14      707.45      724.20     18.28 o
  -4   4  14      955.96      864.24     18.95 o
  -3   4  14     1212.00     1129.34     22.14 o
  -2   4  14      326.56      302.66     12.43 o
  -1   4  14     2214.60     2167.54     36.52 o
   0   4  14      326.42      299.08     12.31 o
   1   4  14      115.70       92.79     10.21 o
   2   4  14     2999.65     2907.85     37.70 o
   3   4  14      695.66      638.11     19.23 o
   4   4  14     3375.83     3359.87     42.84 o
   5   4  14       27.67       22.46     11.74 o
   6   4  14     2554.46     2499.86     54.80 o
   7   4  14      606.59      567.74     23.52 o
   8   4  14      604.59      580.20     24.73 o
   9   4  14     2200.51     2294.94     47.30 o
  10   4  14      122.46       99.73     18.92 o
  11   4  14      974.28     1029.94     40.37 o
 -12   5  14      531.65      518.24     29.04 o
 -11   5  14      424.13      403.15     26.06 o
 -10   5  14     1548.86     1565.68     47.30 o
  -9   5  14     1089.58     1108.30     30.74 o
  -8   5  14     2410.22     2452.29     37.39 o
  -7   5  14     3062.26     3062.72     42.07 o
  -6   5  14      375.16      350.81     14.90 o
  -5   5  14     5485.19     5476.78     62.67 o
  -4   5  14     1859.80     1722.85     26.34 o
  -3   5  14     1254.51     1375.68     25.19 o
  -2   5  14     4844.55     4782.35     55.14 o
  -1   5  14      158.00      142.44     12.65 o
   0   5  14     6097.57     6302.50     69.85 o
   1   5  14     2744.35     2753.13     36.84 o
   2   5  14     1289.20     1294.37     28.12 o
   3   5  14     3162.29     3042.81     45.26 o
   4   5  14        7.86        2.39     12.78 o
   5   5  14     2062.07     2127.80     41.80 o
   6   5  14     1319.15     1319.60     34.45 o
   7   5  14      101.75       77.36     18.27 o
   8   5  14     2392.80     2379.65     48.24 o
   9   5  14      557.55      518.86     25.26 o
  10   5  14      221.34      213.05     21.06 o
 -10   6  14       11.09       31.19     20.19 o
  -9   6  14     1554.09     1595.22     50.16 o
  -8   6  14     1169.19     1271.79     49.84 o
  -7   6  14        5.02       23.52     18.04 o
  -6   6  14     2987.04     2919.89     45.43 o
  -5   6  14       38.22       32.93     12.09 o
  -4   6  14     1462.57     1442.21     34.45 o
  -3   6  14     1653.66     1615.74     37.32 o
  -2   6  14      118.29       97.29     13.45 o
  -1   6  14     1633.55     1562.65     30.82 o
   0   6  14      299.16      274.58     15.92 o
   1   6  14     1272.17     1283.14     28.84 o
   2   6  14     1272.96     1328.37     29.90 o
   3   6  14       42.22       40.97     14.05 o
   4   6  14     1842.87     1876.94     37.49 o
   5   6  14      454.79      410.80     25.00 o
   6   6  14      617.38      609.60     28.23 o
   7   6  14      815.25      768.89     28.93 o
   8   6  14       36.17       35.04     17.85 o
   9   6  14     1130.92     1036.94     31.73 o
  -8   7  14       67.72       42.11     22.33 o
  -7   7  14      293.70      303.80     32.39 o
  -6   7  14       36.06       16.44     15.20 o
  -5   7  14      244.21      252.25     26.12 o
  -4   7  14      349.53      328.93     20.34 o
  -3   7  14      458.69      452.56     21.54 o
  -2   7  14      437.68      428.92     21.00 o
  -1   7  14      193.93      170.97     17.41 o
   0   7  14     1353.31     1321.82     30.84 o
   1   7  14       80.67      105.06     15.16 o
   2   7  14     1067.11     1082.77     37.87 o
   3   7  14      765.62      711.43     23.93 o
   4   7  14       62.69       56.94     16.11 o
   5   7  14     1968.88     2002.63     43.70 o
   6   7  14      135.85      120.69     17.79 o
  -4   8  14      957.31     1020.95     45.55 o
  -3   8  14      995.09     1052.07     33.29 o
  -2   8  14      135.30      122.04     18.73 o
  -1   8  14     2703.68     2793.87     51.26 o
   0   8  14      149.68      186.00     18.94 o
   1   8  14      664.85      661.39     25.29 o
   2   8  14     1449.20     1446.06     36.89 o
 -15   1  15        8.56        9.29     17.88 o
 -14   1  15       24.52       46.69     17.09 o
 -13   1  15      337.90      344.21     18.76 o
 -12   1  15      983.89     1010.08     22.52 o
 -11   1  15      182.14      173.74     12.89 o
 -10   1  15      145.02      144.39     11.76 o
  -9   1  15       20.92       16.45      9.26 o
  -8   1  15      147.75      107.55      9.58 o
  -7   1  15      923.15      882.69     17.42 o
  -6   1  15      355.73      327.62     11.42 o
  -5   1  15        8.90        7.02      6.73 o
  -4   1  15      112.09      100.96      7.36 o
  -3   1  15      192.51      200.65      7.82 o
  -2   1  15      349.62      339.96      8.49 o
  -1   1  15      225.48      187.48      7.46 o
   0   1  15       35.03       44.63      5.97 o
   1   1  15      875.89      813.71     14.87 o
   2   1  15      154.22      125.80      7.98 o
   3   1  15       60.79       54.63      8.30 o
   4   1  15     3235.96     3241.00     36.78 o
   5   1  15        5.03       -2.21      8.13 o
   6   1  15        5.00       -3.35      8.60 o
   7   1  15     1039.96     1029.97     19.79 o
   8   1  15      251.24      272.85     12.30 o
   9   1  15       76.81       84.50     12.60 o
  10   1  15     1332.86     1320.87     29.10 o
  11   1  15      608.90      638.19     24.74 o
  12   1  15       73.72       65.19     21.47 o
  13   1  15      483.87      532.15     24.20 o
 -14   2  15       75.44       56.41     17.52 o
 -13   2  15        1.56       -0.02     16.94 o
 -12   2  15      113.57      115.55     16.95 o
 -11   2  15      231.67      221.52     16.87 o
 -10   2  15        5.49       13.17     13.58 o
  -9   2  15       14.14       17.91     10.39 o
  -8   2  15      175.08      168.42     11.26 o
  -7   2  15       86.97       84.40      9.87 o
  -6   2  15      449.11      416.03     12.49 o
  -5   2  15       55.95       32.78      8.21 o
  -4   2  15      199.47      211.48      9.69 o
  -3   2  15       56.17       66.14      6.53 o
  -2   2  15      250.34      276.68      8.33 o
  -1   2  15       41.75       34.03      8.75 o
   0   2  15     1104.12     1087.87     16.98 o
   1   2  15      138.32       99.82      7.66 o
   2   2  15      772.81      746.40     16.05 o
   3   2  15      957.09      911.94     16.90 o
   4   2  15      438.24      414.88     12.45 o
   5   2  15       11.85       14.29      9.17 o
   6   2  15        3.92       -3.65      9.53 o
   7   2  15       57.89       88.92     13.96 o
   8   2  15      306.65      319.50     13.76 o
   9   2  15      254.14      254.95     17.53 o
  10   2  15      257.24      263.64     22.76 o
  11   2  15        1.27        4.94     15.53 o
  12   2  15       59.29       82.90     20.37 o
  13   2  15       15.60       -6.39     20.66 o
 -14   3  15        0.28      -27.69     20.22 o
 -13   3  15       24.56        2.49     17.67 o
 -12   3  15       55.14       52.48     16.56 o
 -11   3  15       18.14       20.06     15.19 o
 -10   3  15      294.16      308.00     15.56 o
  -9   3  15        8.46        5.10     11.60 o
  -8   3  15       82.62       65.80     11.52 o
  -7   3  15      352.99      316.17     13.49 o
  -6   3  15      450.39      432.70     18.34 o
  -5   3  15      384.95      375.73     12.99 o
  -4   3  15     1205.50     1168.15     20.55 o
  -3   3  15      220.49      201.08      9.93 o
  -2   3  15      188.78      181.62      8.27 o
  -1   3  15      873.00      901.59     18.25 o
   0   3  15      237.81      207.37      9.74 o
   1   3  15        7.06        2.39      8.05 o
   2   3  15      152.30      129.96      9.24 o
   3   3  15     2420.44     2341.54     32.69 o
   4   3  15      171.04      168.60     12.05 o
   5   3  15      475.51      420.61     16.52 o
   6   3  15       85.66       70.49     13.03 o
   7   3  15        1.40       -6.38     12.91 o
   8   3  15        0.94      -15.01     17.10 o
   9   3  15       34.41       30.07     15.38 o
  10   3  15      175.00      185.90     24.67 o
  11   3  15       61.07       30.29     17.11 o
  12   3  15      104.48       96.60     18.86 o
 -13   4  15        4.46       10.07     20.10 o
 -12   4  15       39.11       34.48     21.20 o
 -11   4  15      145.20      163.43     17.41 o
 -10   4  15        5.65       -4.71     14.43 o
  -9   4  15      857.21      866.34     38.99 o
  -8   4  15      127.82      125.06     13.38 o
  -7   4  15       14.25       15.48     11.58 o
  -6   4  15      168.72      198.51     15.40 o
  -5   4  15      286.65      268.99     12.33 o
  -4   4  15       13.20        4.25      9.91 o
  -3   4  15      199.19      192.52     13.10 o
  -2   4  15      145.41      138.57     10.88 o
  -1   4  15      381.83      325.51     13.08 o
   0   4  15      270.99      234.47     12.21 o
   1   4  15       12.37       18.37      9.78 o
   2   4  15       58.46       36.62     10.01 o
   3   4  15      138.85      144.04     11.74 o
   4   4  15      660.22      606.22     21.52 o
   5   4  15        1.59       -3.35     11.94 o
   6   4  15       59.67       60.39     16.07 o
   7   4  15        0.20       16.40     16.48 o
   8   4  15      660.29      649.04     37.31 o
   9   4  15      912.24      892.98     31.49 o
  10   4  15      229.28      183.90     20.60 o
  11   4  15       47.51       50.92     19.97 o
 -12   5  15        6.61       32.22     22.78 o
 -11   5  15      189.89      198.27     23.63 o
 -10   5  15       15.74        8.06     19.48 o
  -9   5  15      170.89      180.41     17.79 o
  -8   5  15       95.50      101.22     17.28 o
  -7   5  15      584.68      607.46     31.02 o
  -6   5  15        1.16       -8.55     11.41 o
  -5   5  15       58.83       57.71     10.91 o
  -4   5  15       24.90       17.56     10.98 o
  -3   5  15        0.63       -3.69     11.34 o
  -2   5  15        2.47       12.78     10.29 o
  -1   5  15        0.33       -1.13     10.67 o
   0   5  15      252.88      231.71     13.06 o
   1   5  15      198.06      165.20     12.17 o
   2   5  15        0.33       -2.93     12.39 o
   3   5  15      136.64      142.74     12.59 o
   4   5  15       84.52       70.48     14.17 o
   5   5  15       19.71       16.46     15.71 o
   6   5  15       19.80       31.21     16.65 o
   7   5  15       14.84       -5.05     17.37 o
   8   5  15      125.51      133.09     20.77 o
   9   5  15        0.32       14.11     20.17 o
  10   5  15        1.72        5.17     19.03 o
 -10   6  15      192.60      214.85     23.20 o
  -9   6  15        0.02        1.51     20.27 o
  -8   6  15     1172.12     1131.62     35.38 o
  -7   6  15        1.14        3.42     16.38 o
  -6   6  15     1139.40     1181.20     27.78 o
  -5   6  15      376.50      334.46     18.26 o
  -4   6  15        2.84       -9.29     14.88 o
  -3   6  15      156.47      158.87     14.76 o
  -2   6  15      193.30      197.22     17.16 o
  -1   6  15       66.73       78.80     14.46 o
   0   6  15      772.07      826.46     23.96 o
   1   6  15      133.67      120.03     14.44 o
   2   6  15      138.75      142.70     15.21 o
   3   6  15      436.16      403.49     18.93 o
   4   6  15       47.22       45.25     15.07 o
   5   6  15      157.06      199.94     19.31 o
   6   6  15      541.59      548.82     25.23 o
   7   6  15        3.85       -4.87     18.83 o
   8   6  15      424.85      404.81     23.05 o
  -8   7  15      270.70      258.68     26.09 o
  -7   7  15      707.83      732.10     32.96 o
  -6   7  15      133.48      117.94     16.41 o
  -5   7  15        0.64        5.48     18.04 o
  -4   7  15        6.05       20.37     16.60 o
  -3   7  15        5.74        0.37     16.35 o
  -2   7  15       50.82       73.69     17.10 o
  -1   7  15       38.42       26.80     16.30 o
   0   7  15       25.53       11.35     14.39 o
   1   7  15       16.16       18.46     14.78 o
   2   7  15       39.20       27.96     15.07 o
   3   7  15        9.79       26.62     15.68 o
   4   7  15        4.09       17.51     16.44 o
   5   7  15       26.40       22.26     20.11 o
   6   7  15        6.53        0.09     18.02 o
  -2   8  15      111.65      125.12     19.27 o
  -1   8  15        5.07       16.91     17.71 o
   0   8  15        0.74       19.09     17.56 o
 -15   0  16      436.41      420.55     34.46 o
 -14   0  16      718.37      817.00     33.10 o
 -13   0  16     1792.09     1817.71     42.77 o
 -12   0  16     2429.36     2472.87     62.18 o
 -11   0  16     1870.90     1873.16     37.31 o
 -10   0  16      722.90      740.17     23.69 o
  -9   0  16     1381.55     1335.34     29.88 o
  -8   0  16       48.88       52.40     11.74 o
  -7   0  16      180.70      167.06     12.43 o
  -6   0  16     1280.92     1249.72     27.16 o
  -5   0  16      655.64      635.79     23.63 o
  -4   0  16      835.48      750.72     20.24 o
  -3   0  16      327.53      312.63     16.70 o
  -2   0  16      601.64      557.42     16.46 o
  -1   0  16     1216.75     1297.86     25.52 o
   0   0  16      121.84      123.15     11.54 o
   1   0  16     1644.89     1639.77     28.81 o
   2   0  16        8.41       35.54     12.25 o
   3   0  16     1806.56     1808.56     33.31 o
   4   0  16      164.33      128.16     12.88 o
   5   0  16     3408.76     3681.39     63.31 o
   6   0  16      571.28      648.09     22.31 o
   7   0  16      272.44      299.08     17.30 o
   8   0  16     2567.56     2778.97     47.53 o
   9   0  16       19.62        7.16     15.59 o
  10   0  16     1911.16     2084.69     50.85 o
  11   0  16     1782.61     1835.40     50.00 o
  12   0  16       59.92       59.75     25.87 o
  13   0  16      348.47      344.25     31.99 o
 -15   1  16       14.56      -35.41     17.70 o
 -14   1  16     1243.14     1308.48     31.38 o
 -13   1  16      957.98      929.23     26.65 o
 -12   1  16      773.71      757.55     20.64 o
 -11   1  16     1266.70     1289.44     23.89 o
 -10   1  16     1186.84     1186.05     20.95 o
  -9   1  16     1632.69     1635.54     22.95 o
  -8   1  16     6592.67     6512.60     56.51 o
  -7   1  16      443.61      449.58     11.54 o
  -6   1  16     3258.96     3160.77     29.94 o
  -5   1  16     1456.64     1402.00     22.35 o
  -4   1  16      352.34      295.68      9.38 o
  -3   1  16     5740.65     5647.07     47.94 o
  -2   1  16      477.38      503.66     11.24 o
  -1   1  16     6196.71     6063.93     64.41 o
   0   1  16     1054.24      988.52     15.45 o
   1   1  16     5224.70     5134.73     52.05 o
   2   1  16     8325.09     8257.45     74.37 o
   3   1  16        2.51      -13.37      8.06 o
   4   1  16      989.52      901.49     18.81 o
   5   1  16     1785.89     1583.39     22.90 o
   6   1  16      119.86      122.68     10.18 o
   7   1  16     5664.16     5310.78     52.85 o
   8   1  16      381.05      399.40     14.37 o
   9   1  16      957.10      953.34     25.50 o
  10   1  16      860.00      882.92     24.69 o
  11   1  16      461.83      451.07     22.71 o
  12   1  16     1626.85     1804.06     37.82 o
  13   1  16      136.60      107.59     20.13 o
 -14   2  16       91.28       67.66     17.89 o
 -13   2  16      473.08      489.57     25.46 o
 -12   2  16     1273.62     1252.07     28.60 o
 -11   2  16       45.49       48.44     15.29 o
 -10   2  16     2691.32     2693.53     40.59 o
  -9   2  16      891.75      900.77     24.86 o
  -8   2  16      100.29      113.02     13.77 o
  -7   2  16     4048.97     3930.57     48.76 o
  -6   2  16       87.53      101.92      8.78 o
  -5   2  16     2481.91     2506.17     25.35 o
  -4   2  16     6072.13     5875.42     50.25 o
  -3   2  16      355.11      342.88      9.40 o
  -2   2  16     5105.32     4979.10     44.82 o
  -1   2  16     1235.50     1216.28     19.98 o
   0   2  16     3060.27     3049.65     32.33 o
   1   2  16     8745.84     8662.11     77.77 o
   2   2  16     1191.99     1172.23     19.86 o
   3   2  16     5523.52     5461.17     52.26 o
   4   2  16     5428.23     5521.27     56.60 o
   5   2  16     3600.47     3367.35     38.96 o
   6   2  16     2002.47     2065.16     31.81 o
   7   2  16      189.61      183.88     12.36 o
   8   2  16      403.66      477.43     17.80 o
   9   2  16      890.60      903.67     28.64 o
  10   2  16       21.45       20.60     16.19 o
  11   2  16      828.76      834.85     24.82 o
  12   2  16      471.93      497.48     25.87 o
 -14   3  16      144.23      132.63     22.36 o
 -13   3  16     1467.97     1587.35     36.34 o
 -12   3  16       75.86       96.56     17.56 o
 -11   3  16      400.62      363.34     19.50 o
 -10   3  16     1013.59     1005.40     25.04 o
  -9   3  16       83.12       79.46     12.83 o
  -8   3  16     2677.99     2696.73     36.35 o
  -7   3  16      252.39      262.11     16.84 o
  -6   3  16     1232.84     1198.82     23.52 o
  -5   3  16     1681.09     1717.93     26.24 o
  -4   3  16     1798.53     1796.81     28.72 o
  -3   3  16     1446.18     1475.10     20.04 o
  -2   3  16        7.89        6.37      6.62 o
  -1   3  16     3588.77     3594.93     40.11 o
   0   3  16      223.54      258.29     10.67 o
   1   3  16       83.87       61.84      9.59 o
   2   3  16     3112.08     3116.95     36.12 o
   3   3  16      303.39      281.47     13.07 o
   4   3  16     2259.83     2283.65     33.44 o
   5   3  16     1511.29     1491.67     32.40 o
   6   3  16      235.42      223.27     15.52 o
   7   3  16     1867.94     1836.16     35.07 o
   8   3  16       48.03       68.84     15.42 o
   9   3  16     2532.48     2530.29     49.73 o
  10   3  16     1005.34      993.35     37.34 o
  11   3  16     1101.59     1152.46     31.36 o
  12   3  16      885.12      894.66     30.38 o
 -13   4  16        5.59       -2.49     20.30 o
 -12   4  16      704.68      701.81     27.48 o
 -11   4  16      417.48      427.10     20.71 o
 -10   4  16      421.70      411.64     19.59 o
  -9   4  16      765.77      725.32     23.08 o
  -8   4  16       35.00       37.85     13.00 o
  -7   4  16     1401.29     1376.36     27.67 o
  -6   4  16      250.21      248.07     12.97 o
  -5   4  16      424.63      415.22     14.09 o
  -4   4  16     2296.76     2242.96     32.79 o
  -3   4  16        2.76       -6.04      9.95 o
  -2   4  16     1260.86     1134.58     21.43 o
  -1   4  16     1156.98     1082.94     23.03 o
   0   4  16     1687.56     1617.42     26.87 o
   1   4  16     2275.78     2249.46     32.59 o
   2   4  16      125.85      126.51     11.47 o
   3   4  16      534.91      517.43     16.21 o
   4   4  16      266.24      264.22     14.10 o
   5   4  16     1132.49     1137.33     38.59 o
   6   4  16     1256.18     1193.04     33.65 o
   7   4  16      232.17      229.08     19.90 o
   8   4  16     1455.01     1435.52     38.13 o
   9   4  16       17.08       10.55     19.74 o
  10   4  16      285.85      261.28     24.49 o
  11   4  16      940.32      958.74     31.56 o
 -11   5  16     1480.38     1411.06     44.42 o
 -10   5  16      192.46      152.67     21.85 o
  -9   5  16     2352.98     2374.43     43.23 o
  -8   5  16     1057.79     1068.24     26.92 o
  -7   5  16       24.46       38.82     14.61 o
  -6   5  16     2672.13     2745.36     36.20 o
  -5   5  16      659.46      690.97     23.59 o
  -4   5  16     1907.19     1915.68     36.42 o
  -3   5  16     5766.39     5942.17     67.25 o
  -2   5  16       39.40       34.35     10.50 o
  -1   5  16     4400.14     4440.59     53.44 o
   0   5  16     3422.37     3288.88     42.83 o
   1   5  16     1495.12     1452.37     27.06 o
   2   5  16    10274.11     9723.30    113.71 o
   3   5  16     1256.73     1248.02     26.30 o
   4   5  16     1736.12     1750.36     38.88 o
   5   5  16     1894.99     1958.89     41.24 o
   6   5  16        8.73        1.36     16.91 o
   7   5  16     1804.30     1865.12     52.03 o
   8   5  16     1584.28     1586.82     42.29 o
   9   5  16      156.16      221.26     28.11 o
  10   5  16      489.95      615.29     62.91 o
 -10   6  16       66.24       60.85     21.51 o
  -9   6  16     1487.27     1558.34     72.98 o
  -8   6  16       88.96       68.00     19.13 o
  -7   6  16     2202.17     2232.62     36.74 o
  -6   6  16      145.27      153.11     14.68 o
  -5   6  16      973.95     1041.36     42.41 o
  -4   6  16     1317.17     1375.92     34.99 o
  -3   6  16       58.20       78.39     14.21 o
  -2   6  16     2855.15     2887.73     44.66 o
  -1   6  16      576.49      519.25     20.87 o
   0   6  16      651.21      651.87     22.06 o
   1   6  16      636.98      638.15     22.08 o
   2   6  16       13.39       12.14     14.01 o
   3   6  16      830.23      829.28     25.55 o
   4   6  16      675.02      659.85     23.27 o
   5   6  16      380.20      372.05     22.44 o
   6   6  16     1442.43     1466.15     39.40 o
   7   6  16       12.80        1.98     19.63 o
   8   6  16     1419.84     1472.80     42.13 o
  -7   7  16       95.77       79.08     19.13 o
  -6   7  16      324.23      313.77     22.61 o
  -5   7  16      404.09      434.28     23.39 o
  -4   7  16      136.23      115.19     25.87 o
  -3   7  16      810.82      807.97     29.57 o
  -2   7  16      137.95      103.65     17.94 o
  -1   7  16      592.52      674.52     30.72 o
   0   7  16      304.03      331.81     18.61 o
   1   7  16      115.74      102.84     16.12 o
   2   7  16      952.93      962.58     28.29 o
   3   7  16        1.17       -1.32     18.14 o
   4   7  16     1614.81     1600.90     40.36 o
   5   7  16       50.19       46.30     22.76 o
 -14   1  17      253.65      245.16     19.67 o
 -13   1  17       73.97       64.54     16.51 o
 -12   1  17      329.18      309.82     17.91 o
 -11   1  17      281.36      268.97     13.38 o
 -10   1  17      218.04      217.68     12.10 o
  -9   1  17       72.79       73.36     10.23 o
  -8   1  17       41.75       43.31      9.08 o
  -7   1  17      312.85      307.20     13.24 o
  -6   1  17      584.34      579.75     13.30 o
  -5   1  17     1420.20     1347.38     19.01 o
  -4   1  17       10.40       11.72      8.15 o
  -3   1  17      833.06      855.04     15.10 o
  -2   1  17       83.67       81.11      7.71 o
  -1   1  17      126.85      136.02      8.23 o
   0   1  17      489.90      519.88     11.18 o
   1   1  17     4339.01     4335.29     45.76 o
   2   1  17       56.38       37.78      8.05 o
   3   1  17     1142.68     1108.03     20.26 o
   4   1  17        1.79       12.04      9.12 o
   5   1  17       22.78       54.04      9.45 o
   6   1  17       35.51       70.12     10.05 o
   7   1  17      327.37      329.80     13.09 o
   8   1  17        9.77       16.33     10.81 o
   9   1  17      471.40      446.10     24.41 o
  10   1  17       17.76      -17.80     14.74 o
  11   1  17       19.64        0.09     20.28 o
  12   1  17      289.24      331.52     24.24 o
 -14   2  17        0.63       14.27     17.61 o
 -13   2  17        3.69      -22.54     16.16 o
 -12   2  17       12.46        2.36     15.13 o
 -11   2  17      165.15      149.88     15.67 o
 -10   2  17      124.97      103.84     14.30 o
  -9   2  17       56.69       63.98     14.21 o
  -8   2  17      267.92      281.82     12.23 o
  -7   2  17        1.02       -3.60      8.66 o
  -6   2  17       41.11       37.70      8.23 o
  -5   2  17       19.41       21.99      8.01 o
  -4   2  17      614.87      603.14     12.40 o
  -3   2  17        1.96       -1.67      7.08 o
  -2   2  17      103.05       68.88      7.13 o
  -1   2  17      151.07      125.66      8.82 o
   0   2  17       68.08       62.94      8.16 o
   1   2  17     1184.29     1182.92     23.63 o
   2   2  17     3054.43     2928.82     34.45 o
   3   2  17      299.29      273.41     10.81 o
   4   2  17        0.11       11.79      9.28 o
   5   2  17      289.27      276.48     13.85 o
   6   2  17        5.08       15.66     10.49 o
   7   2  17        1.25       -6.07     10.92 o
   8   2  17      750.78      713.64     22.97 o
   9   2  17        6.20      -15.26     15.46 o
  10   2  17        0.72       17.55     16.96 o
  11   2  17       38.36       26.12     16.79 o
  12   2  17       21.27       31.79     20.94 o
 -13   3  17       53.30       62.55     19.07 o
 -12   3  17      122.93      104.76     18.18 o
 -11   3  17       12.18       18.68     16.24 o
 -10   3  17       86.88       76.74     14.03 o
  -9   3  17       35.07       10.07     12.55 o
  -8   3  17      101.77      134.63     13.05 o
  -7   3  17      135.21      121.41     11.55 o
  -6   3  17      118.78      134.84     11.08 o
  -5   3  17       82.74       86.43     15.13 o
  -4   3  17       47.57       38.34      9.77 o
  -3   3  17      187.26      199.46     10.02 o
  -2   3  17      647.37      612.62     16.21 o
  -1   3  17      322.23      297.14     13.08 o
   0   3  17      141.49      119.59     11.18 o
   1   3  17      133.68      130.12     11.18 o
   2   3  17       38.17       33.64     11.67 o
   3   3  17      463.33      488.23     15.89 o
   4   3  17      153.46      154.69     13.83 o
   5   3  17      110.26      116.64     13.95 o
   6   3  17      419.40      397.10     18.13 o
   7   3  17        3.41      -12.22     14.16 o
   8   3  17      317.35      297.80     18.88 o
   9   3  17      437.12      474.02     31.24 o
  10   3  17       88.68      131.24     22.01 o
  11   3  17       90.24      106.17     20.86 o
 -12   4  17      148.55      148.78     19.31 o
 -11   4  17       62.81       31.46     16.96 o
 -10   4  17      240.07      257.61     18.23 o
  -9   4  17       98.50       93.84     14.74 o
  -8   4  17       61.46       57.52     14.23 o
  -7   4  17       25.87       33.66     11.77 o
  -6   4  17       11.44        2.40     10.96 o
  -5   4  17       93.47       80.13     12.01 o
  -4   4  17      601.14      559.34     16.89 o
  -3   4  17      638.72      544.76     15.51 o
  -2   4  17       96.89      148.15     11.19 o
  -1   4  17     1528.10     1413.49     29.07 o
   0   4  17      514.67      497.26     15.79 o
   1   4  17        3.17        8.01     10.56 o
   2   4  17       69.35       55.08     11.11 o
   3   4  17      577.23      543.57     17.25 o
   4   4  17      425.15      414.44     17.98 o
   5   4  17      220.66      228.32     15.97 o
   6   4  17       23.84       38.32     16.98 o
   7   4  17       30.42       43.12     18.17 o
   8   4  17       55.79       72.15     28.91 o
   9   4  17       99.66      118.84     21.66 o
  10   4  17      136.74      124.94     23.36 o
 -11   5  17       27.60       44.29     22.07 o
 -10   5  17      187.29      199.75     20.45 o
  -9   5  17        0.78        2.72     16.55 o
  -8   5  17      385.86      396.52     18.30 o
  -7   5  17       16.53       -4.57     13.24 o
  -6   5  17      225.47      222.67     21.48 o
  -5   5  17       64.60       83.72     12.98 o
  -4   5  17      260.35      263.35     14.58 o
  -3   5  17       94.36       90.07     12.53 o
  -2   5  17      171.56      149.34     13.30 o
  -1   5  17       20.15        8.32     11.65 o
   0   5  17        7.29        7.45     11.59 o
   1   5  17      403.13      330.75     17.91 o
   2   5  17      129.78      129.59     14.98 o
   3   5  17      129.41      101.69     15.17 o
   4   5  17        6.28        2.46     14.76 o
   5   5  17        3.19       11.81     16.86 o
   6   5  17       41.98       55.61     18.33 o
   7   5  17       89.34       93.60     20.08 o
   8   5  17        3.10       30.90     20.52 o
   9   5  17       33.41       25.17     26.37 o
  -9   6  17      746.09      740.67     29.70 o
  -8   6  17       11.44       31.34     16.93 o
  -7   6  17      581.53      565.21     20.51 o
  -6   6  17      237.28      263.21     18.43 o
  -5   6  17       92.90       90.97     17.82 o
  -4   6  17       82.05       87.33     17.72 o
  -3   6  17       71.79       86.65     22.02 o
  -2   6  17        6.32        9.97     12.83 o
  -1   6  17      527.73      508.24     22.25 o
   0   6  17       73.21       73.98     14.87 o
   1   6  17      997.50      991.91     27.95 o
   2   6  17      576.45      566.61     21.52 o
   3   6  17       19.05       20.93     15.29 o
   4   6  17      114.37      116.05     17.26 o
   5   6  17      734.30      690.28     27.19 o
   6   6  17       92.43       75.59     20.09 o
   7   6  17      360.84      326.43     24.83 o
  -6   7  17      474.57      503.30     30.72 o
  -5   7  17       14.12       16.92     18.33 o
  -4   7  17      130.70      103.22     20.72 o
  -3   7  17      196.67      217.00     23.09 o
  -2   7  17       68.43       90.82     18.44 o
  -1   7  17      202.23      203.87     19.91 o
   0   7  17      529.84      532.08     21.91 o
   1   7  17      112.26      116.39     16.98 o
   2   7  17       88.30       97.32     17.13 o
   3   7  17       93.93       71.91     17.62 o
   4   7  17        0.49      -11.02     18.42 o
 -14   0  18     1596.66     1447.93     44.32 o
 -13   0  18     1414.18     1410.09     42.86 o
 -12   0  18     1838.25     1893.45     39.95 o
 -11   0  18      223.85      184.14     21.66 o
 -10   0  18     1072.08     1129.37     27.26 o
  -9   0  18      228.71      221.60     15.27 o
  -8   0  18     1191.54     1175.06     25.61 o
  -7   0  18     1102.95     1031.45     25.89 o
  -6   0  18      345.06      355.60     16.32 o
  -5   0  18     1096.79     1046.77     29.12 o
  -4   0  18      623.67      556.39     17.71 o
  -3   0  18     1840.57     1810.52     30.12 o
  -2   0  18     1989.48     1884.08     33.51 o
  -1   0  18       63.68       75.40     11.36 o
   0   0  18      535.93      581.99     32.43 o
   1   0  18      868.91      888.16     26.41 o
   2   0  18       76.67       87.02     20.92 o
   3   0  18      613.42      573.30     19.50 o
   4   0  18      483.89      507.08     19.13 o
   5   0  18     1012.67     1125.31     29.19 o
   6   0  18        0.38        6.76     16.79 o
   7   0  18     1832.08     1840.99     40.55 o
   8   0  18       33.09       17.99     16.67 o
   9   0  18     1419.22     1421.93     36.22 o
  10   0  18      748.50      808.29     48.35 o
  11   0  18      360.06      377.75     66.79 o
  12   0  18      581.89      556.04     35.28 o
 -14   1  18      638.39      669.89     26.12 o
 -13   1  18      131.43      117.11     17.29 o
 -12   1  18      612.10      640.87     21.61 o
 -11   1  18      391.31      360.00     14.02 o
 -10   1  18       10.50        3.80     10.21 o
  -9   1  18     1205.06     1250.05     20.20 o
  -8   1  18      209.81      202.24     10.55 o
  -7   1  18     2440.11     2426.20     26.31 o
  -6   1  18     2396.11     2438.96     27.83 o
  -5   1  18      722.95      693.66     15.00 o
  -4   1  18     5549.92     5455.51     53.58 o
  -3   1  18      185.68      146.36      8.42 o
  -2   1  18     4682.55     4539.00     44.95 o
  -1   1  18     5137.08     4996.97     51.15 o
   0   1  18     1052.91      972.96     15.67 o
   1   1  18     6858.29     6647.90     66.20 o
   2   1  18       11.84        8.30      8.13 o
   3   1  18     2201.59     2157.21     28.95 o
   4   1  18     4830.20     4673.01     50.40 o
   5   1  18      135.52      127.13     10.55 o
   6   1  18     2249.27     2281.55     34.28 o
   7   1  18      352.55      313.90     13.38 o
   8   1  18     1265.98     1296.01     34.52 o
   9   1  18     2230.45     2268.78     42.26 o
  10   1  18       59.29       78.20     16.24 o
  11   1  18      883.23     1002.82     34.55 o
  12   1  18       30.50       32.47     19.30 o
 -14   2  18      160.87      172.57     19.55 o
 -13   2  18       95.15      109.96     17.76 o
 -12   2  18       15.94       -0.50     15.38 o
 -11   2  18      733.27      700.22     23.65 o
 -10   2  18      869.57      916.17     23.87 o
  -9   2  18      455.93      429.18     17.18 o
  -8   2  18     1741.71     1762.97     27.37 o
  -7   2  18      194.62      179.79      9.97 o
  -6   2  18     3338.84     3276.87     33.08 o
  -5   2  18     6270.06     6093.75     52.92 o
  -4   2  18       85.84       98.16      8.11 o
  -3   2  18     4630.07     4558.49     45.70 o
  -2   2  18     3229.26     3112.54     34.13 o
  -1   2  18     1969.34     1887.19     24.51 o
   0   2  18     4210.95     4111.13     41.73 o
   1   2  18     1393.80     1339.03     20.69 o
   2   2  18     4654.28     4622.08     53.95 o
   3   2  18     1209.97     1170.16     20.09 o
   4   2  18     1324.84     1320.35     25.39 o
   5   2  18     2285.68     2435.86     35.53 o
   6   2  18      545.74      567.94     16.52 o
   7   2  18     2513.61     2566.36     38.05 o
   8   2  18     2143.49     2208.50     40.83 o
   9   2  18        6.81       15.21     16.45 o
  10   2  18     1464.67     1474.68     36.33 o
  11   2  18      901.54      935.89     30.16 o
 -13   3  18       54.64       27.65     19.66 o
 -12   3  18      372.93      378.10     21.76 o
 -11   3  18     1948.13     2014.91     38.38 o
 -10   3  18      149.45      159.74     15.26 o
  -9   3  18     1687.97     1697.67     30.37 o
  -8   3  18     1316.58     1264.96     24.14 o
  -7   3  18     1933.69     1901.46     28.19 o
  -6   3  18     1558.93     1561.44     25.04 o
  -5   3  18        4.41       -7.00      9.73 o
  -4   3  18     1482.62     1515.09     24.67 o
  -3   3  18        8.11        0.64      8.30 o
  -2   3  18      669.30      670.13     18.33 o
  -1   3  18     1299.87     1291.16     31.26 o
   0   3  18       11.67        2.61     10.25 o
   1   3  18     2969.21     2868.40     38.28 o
   2   3  18      129.05      114.93     13.21 o
   3   3  18     1390.30     1368.02     26.44 o
   4   3  18     2227.77     2104.30     36.22 o
   5   3  18      640.00      667.63     22.42 o
   6   3  18     1216.25     1176.64     28.98 o
   7   3  18       63.65       62.81     15.50 o
   8   3  18      903.58      924.84     28.08 o
   9   3  18      549.68      511.62     26.68 o
  10   3  18     1126.13     1215.09     39.26 o
  11   3  18     1380.20     1506.75     39.10 o
 -12   4  18      145.26      172.54     20.12 o
 -11   4  18      193.42      229.44     19.52 o
 -10   4  18     1193.38     1156.57     45.43 o
  -9   4  18      430.34      456.23     19.98 o
  -8   4  18      599.48      588.05     27.07 o
  -7   4  18      710.94      666.03     18.76 o
  -6   4  18      100.72       63.61     14.55 o
  -5   4  18     1737.97     1730.97     36.83 o
  -4   4  18      463.52      404.46     14.94 o
  -3   4  18      393.30      366.97     14.11 o
  -2   4  18     1651.23     1628.59     35.07 o
  -1   4  18     1518.33     1557.03     28.29 o
   0   4  18      879.73      913.55     27.68 o
   1   4  18      165.04      138.29     12.49 o
   2   4  18      845.20      850.03     22.06 o
   3   4  18       61.00       54.95     12.21 o
   4   4  18      632.85      647.78     19.20 o
   5   4  18     1594.31     1546.93     32.48 o
   6   4  18       31.19        9.15     17.13 o
   7   4  18     1365.51     1392.24     40.95 o
   8   4  18      198.61      175.47     21.80 o
   9   4  18       17.94        2.47     21.43 o
  10   4  18      977.65      983.75     35.51 o
 -11   5  18      150.75      188.99     43.78 o
 -10   5  18      738.07      757.74     27.48 o
  -9   5  18      864.80      914.96     39.32 o
  -8   5  18      107.52      134.69     15.80 o
  -7   5  18     2506.92     2497.77     45.35 o
  -6   5  18     1326.84     1377.45     28.94 o
  -5   5  18     1196.70     1147.28     26.85 o
  -4   5  18     4998.32     5002.36     76.56 o
  -3   5  18       69.31       76.74     12.77 o
  -2   5  18     3446.79     3521.86     46.32 o
  -1   5  18     2469.16     2496.48     36.97 o
   0   5  18      130.92      146.71     13.66 o
   1   5  18     3469.44     3433.21     50.20 o
   2   5  18      719.30      715.58     25.30 o
   3   5  18     1811.68     1769.63     45.03 o
   4   5  18     3346.45     3331.42     51.36 o
   5   5  18        9.32        4.28     17.46 o
   6   5  18     2151.13     2106.44     45.41 o
   7   5  18      900.78      886.76     32.23 o
   8   5  18     1612.75     1662.68     43.38 o
   9   5  18     2096.04     2147.87     85.81 o
  -9   6  18       70.23       62.02     18.71 o
  -8   6  18     1013.15      968.04     30.91 o
  -7   6  18      851.21      876.33     27.75 o
  -6   6  18       43.76       30.79     16.04 o
  -5   6  18      606.20      584.95     29.06 o
  -4   6  18       12.12      -10.79     16.72 o
  -3   6  18     1146.95     1207.93     32.12 o
  -2   6  18      307.30      292.63     16.45 o
  -1   6  18      458.57      533.01     21.29 o
   0   6  18     1458.28     1454.20     32.89 o
   1   6  18       20.54       21.72     15.18 o
   2   6  18     1445.96     1396.79     32.82 o
   3   6  18      619.62      592.78     22.81 o
   4   6  18      452.53      414.39     23.26 o
   5   6  18     1833.12     1747.39     47.89 o
   6   6  18       87.44      107.97     20.93 o
   7   6  18      866.86      827.49     46.64 o
  -6   7  18      712.75      784.09     48.38 o
  -5   7  18       11.10       14.10     18.92 o
  -4   7  18      591.46      611.52     26.99 o
  -3   7  18      236.32      278.84     41.29 o
  -2   7  18      218.55      204.86     20.82 o
  -1   7  18      337.57      365.82     23.28 o
   0   7  18        4.15       -7.05     15.96 o
   1   7  18      787.56      851.36     32.66 o
   2   7  18        5.35      -27.84     16.41 o
   3   7  18      682.85      716.99     28.62 o
 -14   1  19      192.00      158.47     18.48 o
 -13   1  19      427.04      451.13     19.96 o
 -12   1  19      114.32      137.07     15.86 o
 -11   1  19        3.94        4.60     11.85 o
 -10   1  19      236.03      253.27     13.09 o
  -9   1  19      235.97      237.34     11.72 o
  -8   1  19       10.79        6.54      9.29 o
  -7   1  19      262.33      225.83     11.19 o
  -6   1  19      722.42      693.91     16.34 o
  -5   1  19       72.25       73.17      8.97 o
  -4   1  19      849.68      818.70     18.39 o
  -3   1  19      155.40      127.32      8.49 o
  -2   1  19       25.46       16.86      7.54 o
  -1   1  19      207.29      210.77      9.63 o
   0   1  19      194.34      194.18     11.88 o
   1   1  19     1971.70     1939.08     26.84 o
   2   1  19      310.04      298.19     11.34 o
   3   1  19      256.65      256.05     12.23 o
   4   1  19      176.62      190.69     11.86 o
   5   1  19       24.77       19.35     10.06 o
   6   1  19      370.33      383.32     15.25 o
   7   1  19      665.69      634.55     19.69 o
   8   1  19      557.88      541.28     17.79 o
   9   1  19      150.70      179.49     16.78 o
  10   1  19      449.57      489.88     21.16 o
  11   1  19       38.79        1.93     21.81 o
 -13   2  19        7.79        1.18     16.72 o
 -12   2  19        0.02        1.81     15.83 o
 -11   2  19      192.23      194.53     16.81 o
 -10   2  19       63.24       51.37     14.57 o
  -9   2  19        2.69        7.32     12.24 o
  -8   2  19       12.22        4.98     10.77 o
  -7   2  19      288.29      294.26     12.74 o
  -6   2  19        0.59       15.50      8.81 o
  -5   2  19      534.36      472.51     11.91 o
  -4   2  19      312.89      281.66      9.88 o
  -3   2  19      146.19      152.57      9.11 o
  -2   2  19      245.66      232.78      9.17 o
  -1   2  19       67.45       47.06      9.01 o
   0   2  19      244.65      223.49     11.49 o
   1   2  19       84.85       94.18      9.40 o
   2   2  19       28.07       27.28      9.47 o
   3   2  19        1.78       -9.10      9.69 o
   4   2  19      214.81      228.65     13.57 o
   5   2  19       16.73       25.57     12.05 o
   6   2  19       37.15       47.47     11.85 o
   7   2  19       12.55        2.30     13.26 o
   8   2  19      250.93      207.23     18.35 o
   9   2  19      245.62      239.04     19.89 o
  10   2  19        4.79       -3.54     18.17 o
  11   2  19      327.49      362.66     28.68 o
 -13   3  19       81.34       84.81     18.71 o
 -12   3  19       51.53       42.68     17.26 o
 -11   3  19        0.05      -17.33     15.32 o
 -10   3  19       62.19       64.15     13.76 o
  -9   3  19      209.85      224.95     13.70 o
  -8   3  19       42.58       46.61     11.52 o
  -7   3  19      165.14      160.58     11.89 o
  -6   3  19       10.19        8.37     10.65 o
  -5   3  19        1.16       19.24     10.10 o
  -4   3  19       86.50      102.83     10.87 o
  -3   3  19      102.75       92.48     11.23 o
  -2   3  19        9.22       11.80     10.11 o
  -1   3  19        0.19        1.31     10.83 o
   0   3  19      347.46      356.44     14.73 o
   1   3  19      121.24      112.11     11.91 o
   2   3  19      482.12      406.10     17.12 o
   3   3  19       42.73       28.91     13.17 o
   4   3  19      108.00      142.57     14.73 o
   5   3  19      297.66      292.87     17.21 o
   6   3  19        3.08        8.28     14.64 o
   7   3  19      452.48      490.69     22.17 o
   8   3  19       24.28       32.44     16.89 o
   9   3  19        9.80        0.07     20.37 o
  10   3  19       31.83       10.76     22.10 o
 -12   4  19      249.82      207.54     21.05 o
 -11   4  19      279.72      315.62     21.09 o
 -10   4  19       13.54       16.57     18.12 o
  -9   4  19      446.76      486.90     18.78 o
  -8   4  19      487.76      480.31     18.01 o
  -7   4  19        9.93        0.89     13.01 o
  -6   4  19        7.02        4.67     12.86 o
  -5   4  19        1.79       -0.32     11.61 o
  -4   4  19      176.60      202.05     13.11 o
  -3   4  19      432.44      428.96     15.36 o
  -2   4  19       74.57       88.79     12.66 o
  -1   4  19      213.70      198.34     16.14 o
   0   4  19        2.58       -9.46     11.35 o
   1   4  19       91.20       74.38     12.15 o
   2   4  19      374.41      304.26     17.18 o
   3   4  19      832.56      835.00     23.26 o
   4   4  19      668.68      675.59     20.16 o
   5   4  19       31.48       26.80     14.80 o
   6   4  19      283.58      319.33     22.02 o
   7   4  19       12.22       25.26     19.01 o
   8   4  19      146.77      147.92     22.13 o
   9   4  19      216.28      164.37     23.64 o
 -10   5  19      125.18      144.25     20.43 o
  -9   5  19       31.75       15.59     16.07 o
  -8   5  19        0.24       -4.60     15.04 o
  -7   5  19       19.83       37.24     16.11 o
  -6   5  19       41.45       31.91     13.70 o
  -5   5  19       93.84      104.25     14.23 o
  -4   5  19       70.71       73.55     12.91 o
  -3   5  19      407.08      397.34     20.50 o
  -2   5  19       27.11       36.52     13.17 o
  -1   5  19      161.22      152.23     14.11 o
   0   5  19      122.86      124.00     14.39 o
   1   5  19       73.76       60.79     14.90 o
   2   5  19       67.33       78.58     17.85 o
   3   5  19       84.19       53.48     15.83 o
   4   5  19        5.03        1.43     15.85 o
   5   5  19       45.90       73.89     18.90 o
   6   5  19       11.14       32.12     19.15 o
   7   5  19        2.53       -8.69     20.13 o
   8   5  19       31.78       19.58     21.78 o
  -8   6  19        3.82       17.70     17.60 o
  -7   6  19        5.94       15.31     17.73 o
  -6   6  19      232.08      250.83     31.99 o
  -5   6  19      420.13      425.92     24.00 o
  -4   6  19        3.31        5.73     16.13 o
  -3   6  19      229.98      194.42     16.42 o
  -2   6  19      301.51      303.27     22.53 o
  -1   6  19       30.68       17.13     15.64 o
   0   6  19     1254.09     1257.73     31.89 o
   1   6  19      752.27      729.85     25.07 o
   2   6  19        2.63        6.37     15.88 o
   3   6  19      800.59      803.20     34.90 o
   4   6  19      360.31      368.95     26.49 o
   5   6  19       88.35       88.61     20.58 o
   6   6  19      215.21      219.14     25.50 o
  -5   7  19       28.27       50.88     20.57 o
  -4   7  19        3.05        7.62     19.45 o
  -3   7  19        1.42        2.41     18.96 o
  -2   7  19        2.30      -16.45     18.51 o
  -1   7  19        3.54       10.27     18.56 o
   0   7  19       24.51       34.43     17.30 o
   1   7  19      502.44      523.71     23.27 o
   2   7  19       93.36      124.77     18.80 o
 -14   0  20     1008.72      957.44     56.07 o
 -13   0  20      507.64      512.19     25.59 o
 -12   0  20      113.55      140.79     17.94 o
 -11   0  20     1367.07     1436.47     35.65 o
 -10   0  20      500.40      545.78     22.51 o
  -9   0  20     2000.53     1981.81     37.59 o
  -8   0  20     1072.01     1107.38     55.24 o
  -7   0  20       12.02        8.52     13.20 o
  -6   0  20     1759.25     1814.21     54.83 o
  -5   0  20     3699.30     3698.17     61.14 o
  -4   0  20      192.29      202.33     13.98 o
  -3   0  20     2598.09     2551.89     38.73 o
  -2   0  20       37.44       40.70     12.24 o
  -1   0  20      850.75      814.49     24.09 o
   0   0  20       97.63       75.07     13.04 o
   1   0  20       88.30       81.76     11.97 o
   2   0  20      128.41      135.13     16.69 o
   3   0  20       42.47       51.58     14.01 o
   4   0  20     1236.32     1149.68     29.96 o
   5   0  20        2.47       -9.46     14.48 o
   6   0  20     1648.09     1611.79     36.21 o
   7   0  20      270.28      282.12     19.73 o
   8   0  20      401.20      405.82     22.42 o
   9   0  20      138.19      109.81     27.36 o
  10   0  20       15.97      -19.85     30.12 o
  11   0  20      443.79      403.80     39.00 o
 -13   1  20     1033.08     1155.87     28.17 o
 -12   1  20      915.40      938.57     24.26 o
 -11   1  20       52.48       48.98     13.31 o
 -10   1  20     1215.27     1244.93     21.36 o
  -9   1  20      620.13      590.82     14.93 o
  -8   1  20      537.90      510.57     14.41 o
  -7   1  20     2848.03     2886.07     31.51 o
  -6   1  20      203.56      191.16     10.71 o
  -5   1  20     2756.60     2684.74     29.16 o
  -4   1  20       58.18       46.64      8.68 o
  -3   1  20     2765.30     2758.77     30.10 o
  -2   1  20     1808.79     1776.97     25.33 o
  -1   1  20      266.81      262.94     10.63 o
   0   1  20     3683.78     3537.67     40.49 o
   1   1  20     2544.16     2422.47     31.29 o
   2   1  20     3044.63     2928.11     33.38 o
   3   1  20     8936.93     8603.48     91.51 o
   4   1  20       61.06       33.38     10.84 o
   5   1  20     1621.11     1684.61     25.66 o
   6   1  20      906.40      959.42     20.58 o
   7   1  20      499.07      589.53     19.97 o
   8   1  20     1678.79     1737.42     30.21 o
   9   1  20        3.63       20.02     15.66 o
  10   1  20     1498.44     1621.67     38.81 o
  11   1  20       85.60       84.94     23.27 o
 -13   2  20        7.28       11.49     17.36 o
 -12   2  20      139.11      139.99     17.56 o
 -11   2  20      738.73      730.02     20.19 o
 -10   2  20      569.50      528.01     17.45 o
  -9   2  20     1671.72     1711.08     26.96 o
  -8   2  20      821.41      776.69     19.76 o
  -7   2  20      491.85      488.20     15.82 o
  -6   2  20      872.14      869.00     25.47 o
  -5   2  20        0.68        4.46      8.92 o
  -4   2  20     3060.82     3087.92     31.74 o
  -3   2  20     2298.06     2232.69     31.72 o
  -2   2  20      865.64      844.47     19.85 o
  -1   2  20     3485.50     3450.43     40.34 o
   0   2  20      336.01      309.98     11.88 o
   1   2  20     8713.26     8638.62    106.62 o
   2   2  20      519.67      559.21     15.54 o
   3   2  20        9.75        3.10     10.34 o
   4   2  20     2655.51     2601.71     37.32 o
   5   2  20     1075.77     1065.36     25.50 o
   6   2  20     2249.56     2180.13     35.14 o
   7   2  20     3089.56     3039.69     59.94 o
   8   2  20       40.27       46.57     17.04 o
   9   2  20     1218.74     1382.92     35.81 o
  10   2  20      493.39      582.33     28.59 o
  11   2  20      326.44      389.38     31.29 o
 -12   3  20     1517.03     1553.13     33.63 o
 -11   3  20        6.50      -12.91     15.81 o
 -10   3  20     1088.69     1075.97     24.01 o
  -9   3  20      774.72      748.54     23.05 o
  -8   3  20     1550.99     1626.05     26.06 o
  -7   3  20     1492.19     1499.70     26.62 o
  -6   3  20       71.09       79.20     13.85 o
  -5   3  20     1983.87     2021.47     29.94 o
  -4   3  20      289.09      300.67     15.37 o
  -3   3  20       31.80       40.62     11.23 o
  -2   3  20     3509.28     3548.41     45.94 o
  -1   3  20       18.16       17.90     11.53 o
   0   3  20     1223.86     1205.69     31.28 o
   1   3  20     1923.54     1823.54     44.63 o
   2   3  20      407.40      367.32     22.94 o
   3   3  20     1375.62     1318.50     31.80 o
   4   3  20      306.66      304.02     17.41 o
   5   3  20     1244.66     1262.62     34.23 o
   6   3  20      139.02      121.63     16.43 o
   7   3  20      841.62      884.07     48.08 o
   8   3  20      247.12      251.93     20.12 o
   9   3  20      176.66      180.75     26.99 o
  10   3  20     1119.20     1206.66     73.63 o
 -11   4  20      718.43      764.21     32.30 o
 -10   4  20        5.34       -1.00     16.62 o
  -9   4  20      538.42      551.19     23.99 o
  -8   4  20      969.97      997.19     25.22 o
  -7   4  20       27.95       18.16     14.09 o
  -6   4  20      918.67      907.64     22.96 o
  -5   4  20      265.71      227.60     14.51 o
  -4   4  20     1914.51     2005.84     31.26 o
  -3   4  20     1447.44     1418.36     34.62 o
  -2   4  20      168.87      148.48     13.76 o
  -1   4  20      568.02      536.78     20.93 o
   0   4  20      188.94      174.53     13.89 o
   1   4  20     1217.16     1207.02     26.49 o
   2   4  20     1041.64     1060.82     32.75 o
   3   4  20       18.47       -2.09     12.95 o
   4   4  20      578.26      567.02     19.61 o
   5   4  20        4.00      -27.64     14.75 o
   6   4  20      160.12      125.43     20.37 o
   7   4  20      711.20      687.83     29.05 o
   8   4  20       22.92       44.41     21.28 o
   9   4  20      671.80      696.56     35.82 o
 -10   5  20      822.66      847.96     26.63 o
  -9   5  20       35.50       27.39     16.67 o
  -8   5  20     1281.23     1390.05     35.04 o
  -7   5  20     1253.48     1255.16     32.57 o
  -6   5  20      514.47      535.31     19.82 o
  -5   5  20     2519.37     2612.98     37.21 o
  -4   5  20      157.58      184.77     14.42 o
  -3   5  20     2921.07     2751.07     37.45 o
  -2   5  20     2473.64     2425.77     38.05 o
  -1   5  20      353.44      309.12     16.75 o
   0   5  20     3093.99     3236.29     44.82 o
   1   5  20      449.36      393.13     19.76 o
   2   5  20     1227.91     1208.28     36.03 o
   3   5  20     3860.19     3771.64     56.18 o
   4   5  20       92.19       67.73     17.16 o
   5   5  20     2341.70     2386.84     48.64 o
   6   5  20      677.85      682.73     29.06 o
   7   5  20     1000.26     1006.71     34.87 o
  -8   6  20       43.43       37.71     20.67 o
  -7   6  20      329.00      364.48     28.10 o
  -6   6  20     1147.89     1260.17     38.53 o
  -5   6  20        4.01       -0.61     17.04 o
  -4   6  20      585.65      678.39     24.87 o
  -3   6  20      377.76      362.67     23.77 o
  -2   6  20      218.53      213.69     18.85 o
  -1   6  20     2013.61     1987.38     46.90 o
   0   6  20      717.31      728.53     31.50 o
   1   6  20      727.20      646.54     24.24 o
   2   6  20      938.86      929.61     28.87 o
   3   6  20      243.58      228.41     19.79 o
   4   6  20     1708.77     1778.86     39.31 o
   5   6  20       41.93       87.17     20.98 o
  -3   7  20      113.16      112.23     20.57 o
  -2   7  20     1087.73     1137.20     36.81 o
  -1   7  20       26.35       49.39     19.87 o
   0   7  20      526.52      531.55     24.09 o
   1   7  20        7.51       20.83     19.37 o
 -13   1  21       69.75       78.63     15.68 o
 -12   1  21       63.42       93.57     14.92 o
 -11   1  21      232.65      221.23     15.27 o
 -10   1  21       24.31       23.91     12.55 o
  -9   1  21       24.33        7.01     10.89 o
  -8   1  21       56.30       44.76     10.76 o
  -7   1  21        0.05       11.03      9.95 o
  -6   1  21      675.54      694.12     19.56 o
  -5   1  21      650.88      628.10     14.49 o
  -4   1  21      165.26      145.88      9.71 o
  -3   1  21       33.44       24.94      8.77 o
  -2   1  21     1308.12     1269.15     21.66 o
  -1   1  21       42.03       41.80     10.60 o
   0   1  21     1002.36      997.42     20.34 o
   1   1  21       17.20       16.29      9.84 o
   2   1  21        1.27       21.37      9.52 o
   3   1  21        0.27       23.50     10.65 o
   4   1  21       96.05       84.12     11.77 o
   5   1  21        3.65      -12.98     10.56 o
   6   1  21      559.33      528.80     17.59 o
   7   1  21        0.30      -12.37     12.72 o
   8   1  21       56.42       44.53     13.99 o
   9   1  21     1159.41     1264.27     35.07 o
  10   1  21       29.26       30.29     19.32 o
 -13   2  21       77.10       84.98     16.41 o
 -12   2  21      106.53       98.50     15.61 o
 -11   2  21      121.14       97.64     14.73 o
 -10   2  21        3.81      -18.99     12.67 o
  -9   2  21      121.37      102.21     13.18 o
  -8   2  21       16.02       30.96     12.45 o
  -7   2  21       97.66       98.72     12.54 o
  -6   2  21       78.75       58.28     11.56 o
  -5   2  21        4.72        9.82      9.17 o
  -4   2  21      106.71      116.34     10.62 o
  -3   2  21      547.92      502.68     15.59 o
  -2   2  21        0.52       -4.15      9.52 o
  -1   2  21      999.54      975.44     21.39 o
   0   2  21      146.81      171.05     11.89 o
   1   2  21        7.05       34.76     11.28 o
   2   2  21      201.45      161.50     12.69 o
   3   2  21       12.57       15.08     10.99 o
   4   2  21       35.24       14.09     12.43 o
   5   2  21      383.06      366.45     18.86 o
   6   2  21       19.83       32.56     14.07 o
   7   2  21        5.30       10.95     14.37 o
   8   2  21      218.68      217.62     19.82 o
   9   2  21        0.09      -17.39     18.18 o
  10   2  21      273.16      314.88     23.03 o
 -12   3  21        0.44      -11.00     15.92 o
 -11   3  21       64.34       59.98     15.88 o
 -10   3  21      166.23      175.83     23.02 o
  -9   3  21      250.85      265.61     14.19 o
  -8   3  21      404.65      421.61     15.84 o
  -7   3  21       35.95       41.43     11.63 o
  -6   3  21       97.45       88.79     13.45 o
  -5   3  21      487.22      476.04     18.87 o
  -4   3  21       30.15       27.03     12.78 o
  -3   3  21      213.38      187.72     13.83 o
  -2   3  21       18.78       36.06     12.45 o
  -1   3  21      241.79      254.97     15.94 o
   0   3  21      147.70      157.26     13.71 o
   1   3  21      384.52      369.65     15.91 o
   2   3  21        9.25        8.49     13.67 o
   3   3  21      290.38      317.51     16.08 o
   4   3  21      650.87      605.35     25.90 o
   5   3  21       32.33       21.53     15.26 o
   6   3  21      169.92      193.87     18.16 o
   7   3  21       96.02       82.88     17.67 o
   8   3  21        3.70        4.87     17.89 o
   9   3  21       72.72       98.06     23.31 o
 -11   4  21       50.63       36.41     18.71 o
 -10   4  21       14.47       -6.57     15.75 o
  -9   4  21       79.49       49.78     15.04 o
  -8   4  21       74.39       82.05     16.10 o
  -7   4  21      515.13      504.57     20.58 o
  -6   4  21      329.44      308.62     16.27 o
  -5   4  21       34.26       30.54     12.83 o
  -4   4  21     1375.65     1385.57     32.37 o
  -3   4  21       60.33       83.99     12.64 o
  -2   4  21       94.54       96.03     14.26 o
  -1   4  21       56.60       59.42     13.38 o
   0   4  21       22.17       37.28     13.04 o
   1   4  21       54.82       57.66     13.12 o
   2   4  21      234.50      242.88     17.51 o
   3   4  21        9.20        7.93     13.45 o
   4   4  21        2.69       18.04     15.10 o
   5   4  21      282.01      283.50     19.14 o
   6   4  21        8.25      -23.87     18.83 o
   7   4  21        0.82        0.49     20.20 o
   8   4  21       21.08       39.94     22.10 o
  -9   5  21      179.45      135.34     23.09 o
  -8   5  21        1.21       24.99     17.88 o
  -7   5  21        0.26       24.00     16.97 o
  -6   5  21       69.39       75.11     14.57 o
  -5   5  21        4.65       16.68     13.41 o
  -4   5  21        5.60        8.91     13.03 o
  -3   5  21        6.97       -3.84     20.43 o
  -2   5  21      457.47      414.24     18.37 o
  -1   5  21       28.47       29.84     14.12 o
   0   5  21       61.70       54.59     15.95 o
   1   5  21      108.36      120.12     16.97 o
   2   5  21       35.95       23.81     15.92 o
   3   5  21        1.64        5.93     16.33 o
   4   5  21       28.71       59.10     17.78 o
   5   5  21       54.02       50.21     21.39 o
   6   5  21       11.89        6.21     20.48 o
   7   5  21        0.11      -20.35     21.12 o
  -7   6  21       13.26        8.97     27.61 o
  -6   6  21      230.42      213.25     21.06 o
  -5   6  21       55.86       61.31     18.46 o
  -4   6  21      384.24      379.34     21.93 o
  -3   6  21      501.27      464.41     22.56 o
  -2   6  21        1.24       12.98     16.69 o
  -1   6  21      191.82      167.90     18.85 o
   0   6  21      250.32      288.80     34.31 o
   1   6  21       65.59       67.63     17.65 o
   2   6  21     1302.81     1268.93     38.13 o
   3   6  21       67.83       66.46     18.36 o
   4   6  21      111.11       91.78     28.23 o
 -13   0  22      262.12      281.35     31.13 o
 -12   0  22      834.33      843.72     28.87 o
 -11   0  22      368.07      382.27     25.73 o
 -10   0  22      940.81     1009.95     30.52 o
  -9   0  22     1178.37     1168.57     30.98 o
  -8   0  22       94.77       93.93     15.98 o
  -7   0  22     1964.82     1977.38     36.58 o
  -6   0  22     1519.72     1462.33     31.32 o
  -5   0  22       33.49       33.15     13.48 o
  -4   0  22     2624.99     2665.45     41.52 o
  -3   0  22      763.61      713.90     23.99 o
  -2   0  22     1534.72     1661.00     34.03 o
  -1   0  22      808.02      746.03     36.21 o
   0   0  22     1493.99     1499.68     34.96 o
   1   0  22      494.24      475.23     19.38 o
   2   0  22       66.31       71.94     15.22 o
   3   0  22      385.04      317.63     22.16 o
   4   0  22        7.53       -3.03     16.79 o
   5   0  22      354.85      348.51     20.61 o
   6   0  22      580.55      584.24     24.27 o
   7   0  22       26.61       22.96     17.72 o
   8   0  22       25.47       34.24     18.83 o
   9   0  22       14.96      -12.78     22.37 o
  10   0  22      244.96      227.74     36.50 o
 -13   1  22      500.63      536.57     20.31 o
 -12   1  22        1.30       -1.87     14.33 o
 -11   1  22      680.80      681.65     21.04 o
 -10   1  22      313.97      309.88     16.60 o
  -9   1  22      410.76      412.19     14.92 o
  -8   1  22      925.52      944.51     20.51 o
  -7   1  22      522.61      519.07     15.54 o
  -6   1  22     4725.61     4721.20     44.78 o
  -5   1  22      559.73      555.81     14.02 o
  -4   1  22     2647.42     2579.07     28.70 o
  -3   1  22     2454.83     2395.24     28.33 o
  -2   1  22        4.64      -15.06     10.71 o
  -1   1  22     1210.09     1217.56     32.55 o
   0   1  22     5195.14     5038.17     54.22 o
   1   1  22       90.92       79.01     11.01 o
   2   1  22     2490.12     2462.73     34.27 o
   3   1  22        0.57        7.05     11.09 o
   4   1  22     1938.45     1956.69     28.67 o
   5   1  22      765.48      775.56     20.24 o
   6   1  22      341.07      350.99     19.11 o
   7   1  22     1409.45     1556.05     32.60 o
   8   1  22        3.76       13.78     14.21 o
   9   1  22     2078.82     2144.13     59.82 o
  10   1  22     1504.08     1573.84     45.54 o
 -12   2  22       50.13       37.99     15.42 o
 -11   2  22      127.28      146.52     15.35 o
 -10   2  22      323.42      304.07     21.70 o
  -9   2  22      227.97      225.76     16.45 o
  -8   2  22      764.22      757.54     20.33 o
  -7   2  22      395.77      423.27     19.32 o
  -6   2  22        3.77      -20.08     10.57 o
  -5   2  22     1974.78     1978.27     27.17 o
  -4   2  22     1141.90     1074.74     23.47 o
  -3   2  22      158.19      146.71     12.68 o
  -2   2  22     5283.36     5242.92     61.59 o
  -1   2  22       66.78       62.09     12.47 o
   0   2  22     2295.22     2292.37     32.11 o
   1   2  22      215.90      230.37     14.05 o
   2   2  22      218.07      212.89     13.05 o
   3   2  22     3778.13     3778.07     52.31 o
   4   2  22      619.75      543.87     20.89 o
   5   2  22     1393.56     1417.98     33.65 o
   6   2  22     2571.79     2659.42     40.84 o
   7   2  22       76.30       36.87     15.33 o
   8   2  22     2543.94     2648.31     59.27 o
   9   2  22      940.58      991.48     42.70 o
 -12   3  22       68.43       84.19     22.17 o
 -11   3  22     1405.96     1503.34     28.86 o
 -10   3  22      581.37      610.26     20.67 o
  -9   3  22       79.08       73.24     13.60 o
  -8   3  22     1784.20     1861.68     28.68 o
  -7   3  22      104.31       98.88     14.57 o
  -6   3  22      833.29      855.45     22.88 o
  -5   3  22     1672.91     1610.67     30.93 o
  -4   3  22       41.27       30.81     12.43 o
  -3   3  22     2519.37     2438.87     34.76 o
  -2   3  22       31.40       23.07     13.05 o
  -1   3  22     1379.07     1409.98     30.68 o
   0   3  22     2549.06     2459.12     37.29 o
   1   3  22      332.15      333.40     21.53 o
   2   3  22     1144.66     1091.78     26.30 o
   3   3  22      104.64       77.58     14.08 o
   4   3  22      883.79      903.72     27.95 o
   5   3  22      262.36      252.84     18.74 o
   6   3  22      453.73      450.32     22.10 o
   7   3  22      289.69      319.80     21.35 o
   8   3  22       20.99        2.97     19.69 o
   9   3  22      409.26      423.23     28.20 o
 -10   4  22      580.58      571.97     25.85 o
  -9   4  22      906.62      929.69     25.78 o
  -8   4  22        4.67       40.82     15.20 o
  -7   4  22      997.38      997.88     28.55 o
  -6   4  22      498.09      507.19     18.92 o
  -5   4  22     1522.32     1558.16     29.75 o
  -4   4  22      513.34      504.81     18.12 o
  -3   4  22        8.32       10.22     13.55 o
  -2   4  22      640.05      647.27     20.55 o
  -1   4  22      364.07      347.39     19.14 o
   0   4  22      234.23      212.12     15.64 o
   1   4  22      849.35      817.45     23.29 o
   2   4  22       20.74       17.00     15.16 o
   3   4  22      612.13      572.71     20.41 o
   4   4  22      241.71      250.14     18.66 o
   5   4  22       21.07       16.11     16.39 o
   6   4  22     1025.30     1049.68     36.33 o
   7   4  22       61.49       78.63     21.99 o
   8   4  22      647.55      633.27     31.10 o
  -9   5  22      236.08      208.19     24.57 o
  -8   5  22      382.75      399.55     21.53 o
  -7   5  22      239.80      239.50     19.05 o
  -6   5  22     1152.16     1201.36     28.05 o
  -5   5  22      125.36      101.93     15.00 o
  -4   5  22      627.12      672.11     20.47 o
  -3   5  22     1308.38     1267.55     31.01 o
  -2   5  22      114.71       97.49     15.65 o
  -1   5  22     2559.42     2644.86     41.39 o
   0   5  22      576.70      584.42     27.07 o
   1   5  22     1514.94     1591.18     36.27 o
   2   5  22     2311.76     2360.32     45.93 o
   3   5  22       88.47       80.61     18.01 o
   4   5  22     4431.68     4337.04    119.28 o
   5   5  22     1034.37      993.44     34.70 o
   6   5  22      529.36      543.43     37.96 o
  -6   6  22       49.64       63.40     24.08 o
  -5   6  22      374.34      432.95     26.66 o
  -4   6  22      583.41      581.03     24.88 o
  -3   6  22      142.10      157.12     17.61 o
  -2   6  22      724.39      689.18     25.81 o
  -1   6  22      123.52      144.86     19.11 o
   0   6  22      898.19      899.17     29.42 o
   1   6  22     1291.27     1310.74     35.03 o
   2   6  22        1.30      -15.44     19.12 o
   3   6  22      798.17      826.20     28.32 o
 -12   1  23      228.85      220.96     17.87 o
 -11   1  23        1.33        0.57     15.10 o
 -10   1  23       96.56      108.39     15.22 o
  -9   1  23      484.46      457.32     17.88 o
  -8   1  23       21.58       12.24     11.14 o
  -7   1  23      174.71      187.70     12.27 o
  -6   1  23       44.07       60.53     10.72 o
  -5   1  23       48.65       28.51      9.97 o
  -4   1  23      372.93      367.04     12.93 o
  -3   1  23     1062.46     1118.96     27.62 o
  -2   1  23      215.24      209.82     13.63 o
  -1   1  23       35.36       30.10     10.30 o
   0   1  23        9.17       52.22     11.05 o
   1   1  23      499.45      469.30     14.49 o
   2   1  23      496.78      503.64     14.92 o
   3   1  23     1710.88     1599.90     31.63 o
   4   1  23       37.37       32.60     12.65 o
   5   1  23      240.04      247.29     15.49 o
   6   1  23      192.53      220.41     15.60 o
   7   1  23      447.87      435.50     18.42 o
   8   1  23      325.31      337.67     19.76 o
   9   1  23       34.63       53.92     19.96 o
 -12   2  23        6.69       -3.84     15.41 o
 -11   2  23        0.04       -0.08     14.38 o
 -10   2  23        8.87       26.34     14.75 o
  -9   2  23       28.39       16.53     13.97 o
  -8   2  23        0.46       24.33     13.27 o
  -7   2  23        0.23        4.34     11.75 o
  -6   2  23       82.18       61.19     12.87 o
  -5   2  23       70.13       79.03     13.54 o
  -4   2  23       32.66       19.37     13.29 o
  -3   2  23      222.32      240.75     17.70 o
  -2   2  23       26.72       35.16     11.75 o
  -1   2  23        5.53       -1.29     11.21 o
   0   2  23        5.22       21.74     12.00 o
   1   2  23      265.07      237.49     14.77 o
   2   2  23        7.15       39.28     14.12 o
   3   2  23      106.97      137.94     18.95 o
   4   2  23      644.18      616.10     22.59 o
   5   2  23        1.17      -15.59     15.58 o
   6   2  23      173.04      179.58     16.91 o
   7   2  23      191.92      215.39     17.89 o
   8   2  23      124.61      139.90     20.36 o
   9   2  23       64.91       77.41     24.37 o
 -11   3  23       37.99       46.90     15.39 o
 -10   3  23        0.22       -3.46     14.06 o
  -9   3  23       14.24       32.32     14.65 o
  -8   3  23       27.75       28.74     14.16 o
  -7   3  23       18.81       13.01     14.26 o
  -6   3  23       32.02       32.38     15.08 o
  -5   3  23       35.35       42.24     14.58 o
  -4   3  23        0.69        8.01     12.67 o
  -3   3  23      142.23      162.67     15.21 o
  -2   3  23        4.72        5.40     13.26 o
  -1   3  23      514.82      471.33     19.72 o
   0   3  23        1.85       10.34     15.16 o
   1   3  23       68.10       48.09     15.67 o
   2   3  23      119.76      119.30     14.69 o
   3   3  23       20.88       28.68     13.99 o
   4   3  23       98.46      119.07     17.07 o
   5   3  23        8.95       12.55     16.56 o
   6   3  23       56.23       56.57     17.78 o
   7   3  23        1.31      -35.40     17.70 o
   8   3  23      217.58      235.47     25.24 o
 -10   4  23      134.30      136.62     19.88 o
  -9   4  23       28.73       31.27     16.38 o
  -8   4  23      107.12      138.23     18.26 o
  -7   4  23      430.31      471.50     20.90 o
  -6   4  23      212.00      242.41     16.72 o
  -5   4  23      255.78      252.52     16.48 o
  -4   4  23      174.57      172.79     15.18 o
  -3   4  23      113.16      112.75     15.51 o
  -2   4  23       95.79       84.03     15.11 o
  -1   4  23        3.66       -8.91     13.88 o
   0   4  23      510.39      524.08     19.68 o
   1   4  23      230.65      235.42     18.53 o
   2   4  23      153.48      141.94     15.84 o
   3   4  23      394.73      386.98     21.57 o
   4   4  23      192.02      214.30     18.83 o
   5   4  23       49.47       33.80     17.56 o
   6   4  23       45.46       64.63     21.66 o
   7   4  23      248.81      241.77     25.27 o
  -8   5  23       24.46       26.46     17.73 o
  -7   5  23       46.70       65.51     20.81 o
  -6   5  23       13.35       21.30     15.19 o
  -5   5  23      350.63      360.13     18.20 o
  -4   5  23        0.96      -25.92     15.23 o
  -3   5  23       93.47       88.51     16.24 o
  -2   5  23       56.76       86.18     15.73 o
  -1   5  23       22.26        3.11     14.97 o
   0   5  23        5.31       -7.92     16.40 o
   1   5  23       79.70       67.84     17.67 o
   2   5  23       14.95       31.47     18.63 o
   3   5  23        8.09      -13.12     17.48 o
   4   5  23      138.79      118.88     21.90 o
   5   5  23      109.59       93.92     22.14 o
  -5   6  23      207.75      270.71     23.28 o
  -4   6  23      657.85      642.86     27.92 o
  -3   6  23       23.88       15.18     18.52 o
  -2   6  23       70.48       77.05     19.24 o
  -1   6  23      109.71       87.44     19.25 o
   0   6  23        0.38      -32.16     17.57 o
   1   6  23      382.12      374.85     25.25 o
   2   6  23       95.84       80.79     19.55 o
 -12   0  24      160.76      180.70     29.19 o
 -11   0  24      183.09      181.96     20.90 o
 -10   0  24     1706.88     1822.04     39.67 o
  -9   0  24      114.86      107.42     18.40 o
  -8   0  24     1850.82     1857.26     37.72 o
  -7   0  24      694.45      726.25     24.10 o
  -6   0  24      442.21      447.18     20.33 o
  -5   0  24      853.63      883.29     26.67 o
  -4   0  24      452.76      437.32     20.81 o
  -3   0  24      570.55      549.24     21.60 o
  -2   0  24      613.82      633.79     23.40 o
  -1   0  24      343.43      328.98     26.50 o
   0   0  24     2511.06     2430.33     51.57 o
   1   0  24        0.00      -13.31     17.69 o
   2   0  24     1338.73     1256.12     33.85 o
   3   0  24      413.29      450.85     22.24 o
   4   0  24       30.23       18.69     17.37 o
   5   0  24      543.59      531.37     24.60 o
   6   0  24      469.86      520.68     25.13 o
   7   0  24      299.00      278.99     38.03 o
   8   0  24      144.08      166.52     26.03 o
   9   0  24       28.74       -9.96     31.62 o
 -12   1  24      495.01      516.58     23.98 o
 -11   1  24      390.30      392.95     19.28 o
 -10   1  24      438.83      461.09     19.91 o
  -9   1  24      919.58      982.32     26.25 o
  -8   1  24       52.77       65.18     12.73 o
  -7   1  24      623.34      647.27     16.47 o
  -6   1  24      990.75      978.72     20.23 o
  -5   1  24      251.66      265.09     12.35 o
  -4   1  24     2026.76     2010.07     30.50 o
  -3   1  24      136.32      165.61     14.01 o
  -2   1  24     1836.88     1785.46     30.52 o
  -1   1  24     1345.43     1337.27     23.70 o
   0   1  24     1056.58     1049.41     22.96 o
   1   1  24     1271.28     1298.18     23.51 o
   2   1  24      334.30      301.63     15.01 o
   3   1  24     1993.94     2052.14     46.31 o
   4   1  24     1241.48     1247.89     26.31 o
   5   1  24      485.48      523.41     18.85 o
   6   1  24     1722.71     1733.04     34.07 o
   7   1  24       86.98       50.79     16.42 o
   8   1  24      231.71      232.51     19.07 o
   9   1  24     1794.66     2055.03     44.48 o
 -11   2  24      175.25      187.56     16.54 o
 -10   2  24      177.46      210.79     15.90 o
  -9   2  24       74.79       90.20     14.23 o
  -8   2  24      858.50      868.02     38.25 o
  -7   2  24       93.15      100.92     14.26 o
  -6   2  24      207.04      215.35     14.91 o
  -5   2  24       22.88       27.89     14.39 o
  -4   2  24     1039.11     1039.95     27.04 o
  -3   2  24     1845.25     1896.70     59.29 o
  -2   2  24      214.95      195.41     15.31 o
  -1   2  24      519.67      508.71     18.69 o
   0   2  24     1461.38     1496.01     32.71 o
   1   2  24      572.61      541.89     32.30 o
   2   2  24     5160.81     5080.08     78.30 o
   3   2  24     1018.28      970.27     29.63 o
   4   2  24      568.08      544.89     22.59 o
   5   2  24     2207.06     2206.66     39.63 o
   6   2  24        2.79       19.27     15.84 o
   7   2  24     1761.38     1917.34     36.75 o
   8   2  24      334.62      331.57     26.18 o
 -10   3  24        3.37        5.18     15.71 o
  -9   3  24      947.40     1041.06     25.98 o
  -8   3  24       37.03       38.33     15.65 o
  -7   3  24      963.35      963.73     38.52 o
  -6   3  24     4072.94     4054.83     60.31 o
  -5   3  24      137.14      150.65     16.51 o
  -4   3  24     1935.88     1875.52     32.11 o
  -3   3  24      829.79      815.20     36.03 o
  -2   3  24     1181.14     1202.10     28.71 o
  -1   3  24     1723.94     1713.91     32.59 o
   0   3  24        3.27        6.65     13.58 o
   1   3  24      876.05      897.28     27.68 o
   2   3  24      367.57      337.72     17.86 o
   3   3  24      579.46      550.47     20.46 o
   4   3  24      297.55      323.87     22.05 o
   5   3  24       42.72       44.12     17.61 o
   6   3  24      634.99      675.69     30.86 o
   7   3  24      132.32      119.97     20.43 o
  -9   4  24       68.36       69.81     17.49 o
  -8   4  24     1979.29     2001.43     38.85 o
  -7   4  24      431.86      452.82     20.83 o
  -6   4  24      269.61      283.09     17.89 o
  -5   4  24      621.79      657.11     21.17 o
  -4   4  24      133.42      136.79     15.29 o
  -3   4  24     1367.28     1493.01     31.96 o
  -2   4  24      845.11      890.18     25.14 o
  -1   4  24       69.44       56.41     15.25 o
   0   4  24      459.09      436.00     19.20 o
   1   4  24        0.78       10.01     16.42 o
   2   4  24      245.92      233.75     17.58 o
   3   4  24      742.55      749.75     23.51 o
   4   4  24       65.15       51.91     17.85 o
   5   4  24      534.46      564.18     30.10 o
   6   4  24      136.90      178.65     23.88 o
  -7   5  24      391.83      401.18     20.78 o
  -6   5  24       12.35       -5.47     15.56 o
  -5   5  24      607.31      659.14     21.78 o
  -4   5  24      682.27      733.61     30.10 o
  -3   5  24       45.46       43.83     16.59 o
  -2   5  24     1138.70     1123.54     32.67 o
  -1   5  24      932.64      886.02     33.91 o
   0   5  24      857.91      898.56     40.91 o
   1   5  24     2821.52     2811.19     48.68 o
   2   5  24       24.97       31.59     18.61 o
   3   5  24     1996.73     1942.28     41.54 o
   4   5  24      709.82      653.99     31.20 o
  -3   6  24      952.94      883.29     69.80 o
  -2   6  24      238.87      264.90     22.46 o
  -1   6  24      491.68      531.75     25.24 o
   0   6  24      643.43      719.56     65.49 o
 -11   1  25      138.35      164.68     17.39 o
 -10   1  25      192.17      213.15     17.29 o
  -9   1  25       69.27       53.24     14.55 o
  -8   1  25      187.76      192.74     15.31 o
  -7   1  25       26.99       38.37     12.51 o
  -6   1  25        2.95       15.03     12.63 o
  -5   1  25     1400.75     1424.83     26.05 o
  -4   1  25      247.98      262.67     14.18 o
  -3   1  25      399.68      387.00     17.07 o
  -2   1  25       64.95       70.87     13.14 o
  -1   1  25        2.20        8.48     11.58 o
   0   1  25       20.03        1.74     11.64 o
   1   1  25       90.75      100.87     14.70 o
   2   1  25      131.48      124.94     15.09 o
   3   1  25      465.57      443.57     18.89 o
   4   1  25      256.89      276.57     16.24 o
   5   1  25      177.40      213.47     16.39 o
   6   1  25      444.93      512.77     21.49 o
   7   1  25       13.03       18.51     16.75 o
   8   1  25      108.34      136.14     21.07 o
 -11   2  25      107.36       90.94     16.02 o
 -10   2  25       48.19       53.59     14.97 o
  -9   2  25      124.74      119.19     16.02 o
  -8   2  25       11.41       27.84     14.56 o
  -7   2  25       10.75       25.69     14.93 o
  -6   2  25      465.11      434.58     17.58 o
  -5   2  25      240.00      241.81     17.59 o
  -4   2  25      420.60      412.81     26.46 o
  -3   2  25        8.93       13.42     14.02 o
  -2   2  25      103.97       80.53     14.54 o
  -1   2  25       35.00       34.11     13.95 o
   0   2  25       21.32       29.10     15.14 o
   1   2  25      317.83      320.68     21.82 o
   2   2  25       73.73       69.59     14.80 o
   3   2  25       40.15       46.30     16.78 o
   4   2  25       94.69       92.78     17.76 o
   5   2  25      129.95      156.96     17.39 o
   6   2  25       33.55       55.82     17.05 o
   7   2  25       18.45       13.30     17.25 o
   8   2  25      186.26      196.46     40.42 o
 -10   3  25        3.88      -25.16     16.02 o
  -9   3  25        0.20      -14.14     15.47 o
  -8   3  25      289.31      290.44     22.12 o
  -7   3  25       13.69       12.79     16.61 o
  -6   3  25      105.02      139.86     20.87 o
  -5   3  25        5.60       21.53     14.44 o
  -4   3  25       67.30       59.41     14.68 o
  -3   3  25        0.64       19.91     14.97 o
  -2   3  25      274.18      259.21     17.51 o
  -1   3  25      134.97      113.28     15.72 o
   0   3  25       61.57       58.37     15.03 o
   1   3  25      351.34      357.49     20.43 o
   2   3  25       21.32       17.94     14.95 o
   3   3  25      202.65      211.51     17.31 o
   4   3  25       30.68       24.81     17.49 o
   5   3  25       11.26       -3.24     17.81 o
   6   3  25       58.80       56.13     17.55 o
   7   3  25        2.59        1.59     21.44 o
  -8   4  25        0.17      -13.10     17.96 o
  -7   4  25     1451.41     1443.16     31.62 o
  -6   4  25      180.12      220.04     17.60 o
  -5   4  25       87.90      126.91     16.02 o
  -4   4  25       93.35       97.30     17.02 o
  -3   4  25       70.12       97.71     16.70 o
  -2   4  25       78.32       92.12     16.43 o
  -1   4  25      592.28      560.71     21.42 o
   0   4  25      317.15      344.82     18.95 o
   1   4  25       27.43       18.85     20.95 o
   2   4  25      474.76      498.53     26.14 o
   3   4  25      128.03      120.54     17.38 o
   4   4  25       40.83       36.73     18.20 o
   5   4  25      108.07       94.41     22.64 o
  -6   5  25      137.42      123.15     17.44 o
  -5   5  25       65.23       61.97     16.28 o
  -4   5  25      101.04      122.01     27.23 o
  -3   5  25       36.29       25.54     17.62 o
  -2   5  25       15.37       -1.22     16.36 o
  -1   5  25       39.06       37.69     18.46 o
   0   5  25       34.99       22.75     18.46 o
   1   5  25        0.74      -12.53     18.25 o
   2   5  25       10.43       -3.98     18.55 o
   3   5  25       15.67      -17.41     22.30 o
 -11   0  26     1607.61     1707.49     56.58 o
 -10   0  26       26.80       34.21     22.64 o
  -9   0  26     1388.77     1558.27     39.23 o
  -8   0  26     1127.62     1298.10     40.38 o
  -7   0  26      731.09      721.03     25.27 o
  -6   0  26     1790.19     1940.24     38.61 o
  -5   0  26        6.32        3.90     15.21 o
  -4   0  26     2272.50     2386.91     53.65 o
  -3   0  26      735.78      702.01     30.31 o
  -2   0  26       28.45       17.23     23.16 o
  -1   0  26     2479.35     2511.29     64.89 o
   0   0  26      270.90      277.32     23.57 o
   1   0  26      533.86      455.70     23.15 o
   2   0  26     1423.58     1397.82     37.06 o
   3   0  26      538.42      558.30     25.34 o
   4   0  26       57.70       42.31     19.28 o
   5   0  26      432.17      469.05     29.78 o
   6   0  26       87.40       98.09     24.62 o
   7   0  26      203.05      192.38     26.97 o
   8   0  26       57.66      -11.20     40.50 o
 -11   1  26      221.38      232.00     20.84 o
 -10   1  26      458.90      493.55     20.25 o
  -9   1  26        4.46       15.13     14.97 o
  -8   1  26      234.39      265.94     16.56 o
  -7   1  26      445.20      456.07     19.56 o
  -6   1  26        2.06       19.39     13.27 o
  -5   1  26     1439.65     1504.65     32.42 o
  -4   1  26     1914.98     1852.54     36.11 o
  -3   1  26     1299.52     1444.01     32.57 o
  -2   1  26     1104.22     1060.82     34.75 o
  -1   1  26      133.53       93.95     16.20 o
   0   1  26      572.11      573.14     22.09 o
   1   1  26      276.26      271.01     17.14 o
   2   1  26      705.64      692.60     21.98 o
   3   1  26     1009.83     1093.93     31.94 o
   4   1  26      590.15      606.89     20.87 o
   5   1  26     2563.71     2645.59     47.79 o
   6   1  26      151.96      169.91     18.51 o
   7   1  26      533.90      539.47     23.16 o
 -10   2  26       33.27       23.99     17.79 o
  -9   2  26      380.92      377.30     19.20 o
  -8   2  26        7.15        8.46     14.94 o
  -7   2  26      576.76      580.89     20.09 o
  -6   2  26      536.76      533.32     23.44 o
  -5   2  26      893.85      890.01     25.50 o
  -4   2  26      256.64      272.30     19.81 o
  -3   2  26        9.54        9.06     14.95 o
  -2   2  26      206.99      218.30     16.90 o
  -1   2  26     2327.87     2285.94     37.80 o
   0   2  26        8.53       18.56     15.68 o
   1   2  26     1217.97     1250.53     29.47 o
   2   2  26       46.59       48.87     15.15 o
   3   2  26     1279.56     1230.39     33.26 o
   4   2  26     1176.63     1170.94     32.92 o
   5   2  26        1.13      -14.12     16.29 o
   6   2  26     1134.48     1181.84     34.62 o
   7   2  26       75.55       34.86     25.55 o
  -9   3  26      562.33      601.29     23.29 o
  -8   3  26      346.63      331.09     19.86 o
  -7   3  26     1584.76     1591.89     35.07 o
  -6   3  26      162.34      168.48     18.40 o
  -5   3  26     2316.32     2385.98     45.55 o
  -4   3  26     1077.64     1067.23     29.91 o
  -3   3  26      878.15      835.75     25.11 o
  -2   3  26      769.56      818.72     39.69 o
  -1   3  26        5.80       -7.78     15.04 o
   0   3  26     1662.11     1754.92     49.33 o
   1   3  26     1254.21     1193.72     37.25 o
   2   3  26       47.54       44.18     15.92 o
   3   3  26      608.01      653.55     25.27 o
   4   3  26      107.81      101.76     19.35 o
   5   3  26      618.34      581.65     25.61 o
   6   3  26      284.32      273.78     22.59 o
  -8   4  26       48.44       39.16     34.23 o
  -7   4  26       46.02       60.74     17.12 o
  -6   4  26      433.17      447.78     20.79 o
  -5   4  26      166.73      165.82     17.32 o
  -4   4  26      502.38      476.98     26.21 o
  -3   4  26      638.31      645.22     25.50 o
  -2   4  26      283.09      275.27     19.35 o
  -1   4  26     1143.95     1185.44     35.50 o
   0   4  26       87.07       87.19     17.00 o
   1   4  26      477.37      464.16     32.35 o
   2   4  26      840.72      894.36     26.08 o
   3   4  26      395.90      432.42     21.63 o
   4   4  26      775.02      789.57     27.98 o
  -5   5  26      697.84      687.29    113.75 o
  -4   5  26        9.96        5.81     17.64 o
  -3   5  26      900.72      995.65     59.41 o
  -2   5  26      403.98      429.33     21.92 o
  -1   5  26      220.53      208.15     21.36 o
   0   5  26     1003.37     1019.46     84.11 o
   1   5  26        3.94      -11.93     18.77 o
 -10   1  27       26.88       26.08     17.46 o
  -9   1  27      103.43      107.62     17.52 o
  -8   1  27       47.51       63.37     16.52 o
  -7   1  27       14.19       23.57     15.43 o
  -6   1  27      230.74      230.38     17.35 o
  -5   1  27      136.18      132.34     15.36 o
  -4   1  27      176.80      185.15     25.67 o
  -3   1  27      255.55      221.68     18.21 o
  -2   1  27        0.17       11.51     14.63 o
  -1   1  27        7.37       -6.53     18.05 o
   0   1  27      276.16      277.91     17.78 o
   1   1  27      145.76      127.02     16.23 o
   2   1  27      333.00      310.35     18.76 o
   3   1  27      646.49      629.10     20.90 o
   4   1  27       27.13       30.85     16.54 o
   5   1  27       92.56       95.34     17.90 o
   6   1  27        1.21       27.95     17.53 o
   7   1  27       49.11       65.18     48.26 o
  -9   2  27        1.18      -31.13     15.57 o
  -8   2  27       16.21       10.28     15.46 o
  -7   2  27       47.44       62.45     16.42 o
  -6   2  27      251.57      268.95     21.34 o
  -5   2  27        6.19        6.41     16.00 o
  -4   2  27       10.81        0.71     17.05 o
  -3   2  27       17.13       24.99     15.56 o
  -2   2  27       40.70       62.81     15.74 o
  -1   2  27       13.95       26.36     16.60 o
   0   2  27       32.65       14.57     16.34 o
   1   2  27      238.88      239.62     23.70 o
   2   2  27       29.46       34.72     17.32 o
   3   2  27        2.77       -9.64     17.50 o
   4   2  27      214.76      193.88     20.69 o
   5   2  27        4.37      -19.28     17.02 o
   6   2  27        0.39      -13.03     17.58 o
  -8   3  27       40.49       66.31     18.82 o
  -7   3  27      118.29      158.80     19.54 o
  -6   3  27      377.99      361.97     21.10 o
  -5   3  27        0.07       31.70     15.88 o
  -4   3  27      559.40      632.56     43.29 o
  -3   3  27       72.21       49.54     16.78 o
  -2   3  27        7.41       31.57     16.14 o
  -1   3  27      100.85      109.55     17.03 o
   0   3  27      534.26      477.25     23.21 o
   1   3  27        2.05       18.74     15.98 o
   2   3  27       41.45       47.46     16.53 o
   3   3  27      124.63       90.66     19.51 o
   4   3  27       14.57      -21.06     18.75 o
   5   3  27      182.91      169.85     21.59 o
  -6   4  27       90.00       78.86     17.46 o
  -5   4  27      437.38      457.55     22.94 o
  -4   4  27      200.17      226.91     24.45 o
  -3   4  27       39.72       72.47     17.99 o
  -2   4  27      177.84      169.02     18.76 o
  -1   4  27       46.10       63.16     17.11 o
   0   4  27      135.56      135.03     23.76 o
   1   4  27      442.02      424.65     26.44 o
   2   4  27       21.14       34.61     17.47 o
   3   4  27        3.05       -3.58     18.92 o
  -9   0  28      305.76      315.95     60.25 o
  -8   0  28      286.76      264.19     29.39 o
  -7   0  28     2375.54     2473.10     51.32 o
  -6   0  28       61.61       60.81     20.76 o
  -5   0  28     1354.86     1400.93     44.07 o
  -4   0  28     1382.27     1447.00     53.86 o
  -3   0  28       49.52       -1.29     24.98 o
  -2   0  28     1811.28     1799.77     57.28 o
  -1   0  28      455.86      417.51     27.51 o
   0   0  28      177.54      189.21     24.07 o
   1   0  28     1215.48     1277.17     37.12 o
   2   0  28        1.46       -5.09     18.94 o
   3   0  28      740.79      757.49     43.67 o
   4   0  28      263.92      325.80     52.19 o
   5   0  28        9.99       23.91     24.92 o
   6   0  28       44.11       49.97     25.94 o
  -9   1  28      154.19      176.14     19.01 o
  -8   1  28      610.65      701.19     23.99 o
  -7   1  28      127.38      151.68     17.53 o
  -6   1  28      305.41      362.61     20.72 o
  -5   1  28      255.96      275.49     20.56 o
  -4   1  28      776.24      773.52     34.33 o
  -3   1  28      251.49      240.68     22.50 o
  -2   1  28        1.32        5.09     16.81 o
  -1   1  28     1068.01     1062.19     53.12 o
   0   1  28      129.20      122.83     16.80 o
   1   1  28      702.88      655.59     22.88 o
   2   1  28     1807.82     1760.14     38.78 o
   3   1  28       81.85       56.42     17.25 o
   4   1  28     1199.88     1265.10     34.75 o
   5   1  28     1475.86     1660.13     36.11 o
   6   1  28      470.45      515.15     28.06 o
  -8   2  28       87.33       73.23     16.79 o
  -7   2  28      160.70      164.25     19.58 o
  -6   2  28       90.78       88.32     17.92 o
  -5   2  28       24.43       29.85     18.45 o
  -4   2  28      101.97      103.81     18.96 o
  -3   2  28      474.58      504.29     21.52 o
  -2   2  28     1258.22     1227.36     39.69 o
  -1   2  28       40.60       17.06     19.96 o
   0   2  28     1234.44     1279.97     37.77 o
   1   2  28      244.17      241.70     23.48 o
   2   2  28      925.22      921.61     29.78 o
   3   2  28      727.78      706.57     26.88 o
   4   2  28       99.21      121.47     19.91 o
   5   2  28      662.92      730.02     26.44 o
  -7   3  28        4.87      -15.37     18.02 o
  -6   3  28     2198.44     2344.85     39.61 o
  -5   3  28     1178.50     1241.33     33.67 o
  -4   3  28      181.84      157.44     18.90 o
  -3   3  28     1058.03     1202.49     31.81 o
  -2   3  28      122.72      124.42     17.88 o
  -1   3  28      432.66      456.96     21.43 o
   0   3  28      355.31      349.38     24.78 o
   1   3  28       15.53       18.44     16.66 o
   2   3  28     1151.03     1195.96     34.99 o
   3   3  28      286.93      301.76     22.81 o
   4   3  28      521.34      563.46     26.53 o
  -5   4  28      327.74      353.43     22.44 o
  -4   4  28      354.72      349.29     22.82 o
  -3   4  28       32.66       20.81     18.04 o
  -2   4  28      994.06     1031.97     49.27 o
  -1   4  28      509.43      522.34     23.06 o
   0   4  28      811.07      816.99     32.23 o
   1   4  28      703.15      695.38     25.37 o
  -8   1  29      475.56      477.27     22.05 o
  -7   1  29      186.85      225.79     20.29 o
  -6   1  29      269.94      230.91     22.18 o
  -5   1  29       62.95       58.67     24.38 o
  -4   1  29        0.29        7.55     23.20 o
  -3   1  29        7.04        5.11     20.03 o
  -2   1  29      146.97      186.02     30.97 o
  -1   1  29      397.98      365.69     25.17 o
   0   1  29       82.17       61.75     18.97 o
   1   1  29      101.07       99.49     19.34 o
   2   1  29      105.43      121.46     18.20 o
   3   1  29      611.32      581.10     23.84 o
   4   1  29      427.13      422.77     22.29 o
   5   1  29       81.75       47.40     44.81 o
  -7   2  29      298.00      291.85     21.48 o
  -6   2  29      143.91      164.55     19.71 o
  -5   2  29      109.64       89.28     20.03 o
  -4   2  29        0.86       -7.33     16.87 o
  -3   2  29       26.15       12.41     16.76 o
  -2   2  29      120.33      112.40     19.80 o
  -1   2  29       30.94       55.27     20.98 o
   0   2  29        9.49       16.07     18.44 o
   1   2  29       17.92        8.19     18.73 o
   2   2  29      310.29      284.86     22.34 o
   3   2  29      165.54      201.64     21.64 o
   4   2  29       11.73       -1.42     18.07 o
  -6   3  29      289.35      311.52     22.04 o
  -5   3  29       57.81       75.52     28.34 o
  -4   3  29      122.02      122.77     24.47 o
  -3   3  29        0.20       -6.60     17.34 o
  -2   3  29       45.60       33.49     17.54 o
  -1   3  29        6.97       -4.41     18.62 o
   0   3  29        8.17       11.67     18.64 o
   1   3  29        0.87        0.95     19.07 o
   2   3  29        0.98        4.53     19.24 o
  -7   0  30        4.55      -12.06     33.51 o
  -6   0  30      311.24      303.52     36.56 o
  -5   0  30     1433.35     1451.55     59.22 o
  -4   0  30       89.35       27.58     39.64 o
  -3   0  30     1029.50     1014.27     70.66 o
  -2   0  30      845.92      831.58     60.32 o
  -1   0  30      199.20      185.14     32.63 o
   0   0  30     1538.54     1605.35     66.60 o
   1   0  30      113.07      100.25     26.28 o
   2   0  30     1523.99     1613.99     50.62 o
   3   0  30      199.39      200.83     28.28 o
   4   0  30      291.71      331.77     53.43 o
  -7   1  30      965.97      982.67     33.07 o
  -6   1  30      212.27      181.06     27.85 o
  -5   1  30      145.97      133.36     26.62 o
  -4   1  30      362.66      348.57     26.87 o
  -3   1  30       92.21       85.40     21.99 o
  -2   1  30      712.28      754.66     30.75 o
  -1   1  30      252.84      247.64     21.71 o
   0   1  30      116.17      107.69     20.21 o
   1   1  30      338.06      339.93     25.63 o
   2   1  30       38.58       23.24     17.88 o
   3   1  30      203.07      197.79     20.30 o
  -6   2  30       91.48       83.75     21.14 o
  -5   2  30      629.58      618.14     27.89 o
  -4   2  30       78.66       86.27     20.86 o
  -3   2  30      231.95      218.19     22.29 o
  -2   2  30        3.07      -17.43     20.94 o
  -1   2  30      341.81      337.57     26.28 o
   0   2  30      235.18      260.61     22.27 o
   1   2  30      163.71      177.76     21.72 o
   2   2  30      300.50      309.21     23.41 o
  -4   3  30     1785.15     1941.95     64.49 o
  -3   3  30      185.82      196.52     20.36 o
  -2   3  30      478.35      531.23     23.80 o
  -1   3  30      377.28      362.25     27.26 o
   0   3  30       60.29       74.30     22.95 o
  -5   1  31       14.28        9.81     22.41 o
  -4   1  31       10.02      -28.58     21.76 o
  -3   1  31      524.88      483.80     28.32 o
  -2   1  31       53.21       57.15     22.57 o
  -1   1  31       26.20      -12.63     19.50 o
   0   1  31      459.71      453.57     26.25 o
   1   1  31        2.62       -5.03     22.31 o
  -4   2  31      116.97      124.97     24.16 o
  -3   2  31       79.28       61.45     20.94 o
  -2   2  31       59.41       39.90     25.62 o
  -1   2  31      135.81      120.53     30.10 o
   0   2  31       34.22       24.29     20.44 o
  -3   0  32      518.53      541.18     56.01 o
  -2   0  32      307.07      282.38     36.93 o
  -1   0  32     1156.15     1312.05     57.80 o
 
